# Supplementary material for: Genetic variation associated with Marek’s disease resistance and susceptibility in white leghorn chickens
Source: Poult Sci. 2025 Dec 20;105(3):106311. doi: 10.1016/j.psj.2025.106311 (PMC12819034; doi:10.1016/j.psj.2025.106311)
Supplement: Supplementary file 2 [file mmc2.xls]

## Sheet: All
© 2000-2024 QIAGEN. All rights reserved.
Ingenuity Canonical Pathways	-log(p-value)	Ratio	z-score	Molecules
Cilium Assembly	5.22	0.0622	#NUM!	CEP135,CEP152,CEP162,CSNK1D,DYNC2I1,EXOC1,EXOC2,IFT81,INPP5E,KIF3B,MAPRE1,TUBA1A,TUBB3
O-linked glycosylation	5.19	0.082	#NUM!	GALNT1,GALNT11,GALNT18,GALNTL6,LARGE1,SEMA5A,SPON1,ST3GAL3,THBS1,THSD7A
Integrin Signaling	4.44	0.0563	#NUM!	ACTB,AKT3,ARF1,ARHGAP5,ARPC5L,DOCK1,MYL2,PARVB,RAP2A,RASD2,RHOV,TLN2
Thyroid Cancer Signaling	3.94	0.0864	#NUM!	AKT3,ALK,CCND1,IRS1,NTRK3,RAP2A,RASD2
FLT3 Signaling in Hematopoietic Progenitor Cells	3.91	0.0854	#NUM!	AKT3,RAP2A,RASD2,RPS6KA2,RPS6KB1,STAT1,STAT4
CXCR4 Signaling	3.82	0.0568	#NUM!	ADCY1,AKT3,DOCK1,ELMO1,MYL2,PLCB1,PRKCE,RAP2A,RASD2,RHOV
Intra-Golgi and retrograde Golgi-to-ER traffic	3.78	0.0516	#NUM!	ARF1,ARFGAP3,CAPZB,COG3,GALNT1,GOLGA1,KIF26B,KIF2C,KIF3B,TUBA1A,TUBB3
RHO GTPases Activate Formins	3.78	0.0621	#NUM!	ACTB,CENPC,DIAPH3,DVL1,KIF2C,MAPRE1,SCAI,TUBA1A,TUBB3
RHO GTPase cycle	3.74	0.0372	#NUM!	ABCD3,ACTB,ARFGAP3,ARHGAP39,ARHGAP5,ARHGAP6,CAPZB,CCDC88A,DIAPH3,DNMBP,DOCK1,DST,FAM13A,FARP1,RHOV,SPATA13,STMN2
Remodeling of Epithelial Adherens Junctions	3.5	0.0882	#NUM!	ACTB,ARPC5L,EXOC2,MAPRE1,TUBA1A,TUBB3
Fcγ Receptor-mediated Phagocytosis in Macrophages and Monocytes	3.37	0.07	#NUM!	ACTB,AKT3,ARPC5L,DOCK1,PRKCE,RPS6KB1,TLN2
Melanocyte Development and Pigmentation Signaling	3.37	0.07	#NUM!	ADCY1,MC1R,RAP2A,RASD2,RPS6KA2,RPS6KB1,SH2B2
Serotonin Receptor Signaling	3.32	0.0342	#NUM!	ADCY1,ADRA1B,ADRA1D,AKT3,CACNA2D2,GAP43,MYL2,ORAI2,PLA2G4E,PLCB1,PRKCE,PTGS1,RAP2A,RASD2,RHOV,RPS6KB1,SMOX
Synaptogenesis Signaling Pathway	3.3	0.0402	#NUM!	ADCY1,AKT3,ARPC5L,CACNA2D2,CDH11,EPHA7,FARP1,PRKCE,RAP2A,RASD2,RPS6KB1,SYN2,THBS1
Pulmonary Fibrosis Idiopathic Signaling Pathway	3.25	0.0398	#NUM!	ACTB,AKT3,CCND1,COL4A2,MMP16,MMP17,MTF2,PRKN,RAP2A,RASD2,RPS6KA2,RPS6KB1,THBS1
COPI-mediated anterograde transport	3.2	0.0654	#NUM!	ARF1,ARFGAP3,CAPZB,COG3,SPTBN5,TUBA1A,TUBB3
Translocation of SLC2A4 (GLUT4) to the plasma membrane	3.18	0.0769	#NUM!	ACTB,EXOC1,EXOC2,KIF3B,TUBA1A,TUBB3
Gap Junction Signaling	3.12	0.0367	#NUM!	ACTB,ADCY1,AKT3,CCND1,CSNK1D,GJC2,PLA2G4E,PLCB1,PRKCE,RAP2A,RASD2,SMAD5,TUBA1A,TUBB3
CNTF Signaling	2.99	0.0877	#NUM!	RAP2A,RASD2,RPS6KA2,RPS6KB1,STAT1
Eicosanoid Signaling	2.95	0.0387	#NUM!	ADCY1,AKT3,CCND1,HPGD,KCNMA1,PLA2G4E,PLCB1,PRKCE,PTGS1,RAP2A,RASD2,RPS6KA2
Cardiac Hypertrophy Signaling	2.92	0.0407	#NUM!	ADCY1,ADRA1B,ADRA1D,CACNA2D2,IRS1,MYL2,PLCB1,RAP2A,RASD2,RHOV,RPS6KB1
Estrogen Receptor Signaling	2.78	0.0338	#NUM!	ADCY1,AKT3,CACNA2D2,CCND1,FBXO32,FOXA1,MMP16,MMP17,MYL2,PLCB1,PRKCE,RAP2A,RASD2,RPS6KB1
Phagosome Formation	2.78	0.0283	#NUM!	ACKR3,ADCYAP1R1,ADRA1B,ADRA1D,AKT3,ARPC5L,DOCK1,DRD4,ELMO1,MAPK6,MC1R,MYL2,OPRK1,PLA2G4E,PRKCE,RAP2A,RASD2,RPS6KB1,TAS1R3,TLN2
Pulmonary Healing Signaling Pathway	2.76	0.0448	#NUM!	ACKR3,CCND1,MMP16,MMP17,PRKCE,RAP2A,RASD2,SMAD5,THBS1
Signaling by PTK6	2.76	0.0781	#NUM!	CCND1,DOCK1,ELMO1,KHDRBS2,KHDRBS3
Molecular Mechanisms of Cancer	2.75	0.0265	#NUM!	ACKR3,ADCY1,ADCYAP1R1,ADRA1B,ADRA1D,AKT3,CCND1,CCND2,DRD4,DVL1,IHH,IRS1,MC1R,MMP16,MMP17,OPRK1,PLCB1,PRKCE,RAP2A,RASD2,RHOV,SMAD5,TAS1R3
DHCR24 Signaling Pathway	2.74	0.0488	#NUM!	AKT3,APOA1,APOA4,APOC3,PRKCE,RAP2A,RASD2,SREBF2
Endocannabinoid Developing Neuron Pathway	2.74	0.0547	#NUM!	ADCY1,AKT3,CCND1,MAPK6,RAP2A,RASD2,STMN2
ILK Signaling	2.73	0.0443	#NUM!	ACTB,AKT3,CCND1,DOCK1,IRS1,MYL2,PARVB,RHOV,RSU1
Kinesins	2.73	0.0769	#NUM!	KIF26B,KIF2C,KIF3B,TUBA1A,TUBB3
HOTAIR Regulatory Pathway	2.72	0.0485	#NUM!	AKT3,ATG3,DNMT3B,FOXA1,KMT2C,MMP16,MMP17,MTF2
14-3-3-mediated Signaling	2.72	0.0543	#NUM!	AKT3,PLCB1,PRKCE,RAP2A,RASD2,TUBA1A,TUBB3
Axonal Guidance Signaling	2.72	0.031	#NUM!	AKT3,ARPC5L,DOCK1,EPHA7,MMP16,MMP17,MYL2,NTRK3,PLCB1,PRKCE,RAP2A,RASD2,SEMA5A,TUBA1A,TUBB3,UNC5B
Opioid Signaling Pathway	2.68	0.0379	#NUM!	ADCY1,AKT3,CACNA2D2,MAPK6,OPRK1,PLCB1,PRKCE,RAP2A,RASD2,RPS6KA2,RPS6KB1
Prolactin Signaling	2.66	0.0612	#NUM!	IRS1,KCNMA1,PRKCE,RAP2A,RASD2,STAT1
UVA-Induced MAPK Signaling	2.64	0.0606	#NUM!	PLCB1,RAP2A,RASD2,RPS6KA2,RPS6KB1,STAT1
Agrin Interactions at Neuromuscular Junction	2.59	0.0714	#NUM!	ACTB,DVL1,LAMA2,RAP2A,RASD2
IL-8 Signaling	2.58	0.0421	#NUM!	AKT3,CCND1,CCND2,MYL2,PRKCE,RAP2A,RASD2,RHOV,RPS6KB1
HIF1α Signaling	2.56	0.0419	#NUM!	ADRA1B,AKT3,MMP16,MMP17,PRKCE,RAP2A,RASD2,RPS6KB1,SLC2A5
GM-CSF Signaling	2.56	0.0704	#NUM!	AKT3,CCND1,RAP2A,RASD2,STAT1
Glioblastoma Multiforme Signaling	2.55	0.0455	#NUM!	AKT3,CCND1,CCND2,PLCB1,RAP2A,RASD2,RHOV,RPS6KB1
mTOR Signaling	2.5	0.0409	#NUM!	AKT3,IRS1,PRKCE,RAP2A,RASD2,RHOV,RPS6KA2,RPS6KB1,RPS8
Paxillin Signaling	2.47	0.0561	#NUM!	ACTB,ARF1,DOCK1,RAP2A,RASD2,TLN2
Nuclear Cytoskeleton Signaling Pathway	2.47	0.0405	#NUM!	ACTB,CAPZB,CDH11,KIF26B,KIF2C,KIF3B,NUP188,TUBA1A,TUBB3
Breast Cancer Regulation by Stathmin1	2.47	0.0285	#NUM!	ACKR3,ADCYAP1R1,ADRA1B,ADRA1D,CCND1,CCND2,DRD4,MC1R,OPRK1,PLCB1,PRKCE,RAP2A,RASD2,RPS6KB1,TAS1R3,TUBA1A,TUBB3
Role of OCT4 in Mammalian Embryonic Stem Cell Pluripotency	2.47	0.087	#NUM!	FBXO15,FOXA1,KDM5B,TASOR
Sensory processing of sound by inner hair cells of the cochlea	2.46	0.0667	#NUM!	ACTB,CACNA2D2,CAPZB,KCNMA1,PCDH15
Growth Hormone Signaling	2.46	0.0667	#NUM!	IRS1,PRKCE,RPS6KA2,RPS6KB1,STAT1
Apelin Endothelial Signaling Pathway	2.37	0.047	#NUM!	ADCY1,AKT3,PLCB1,PRKCE,RAP2A,RASD2,RPS6KB1
IL-3 Signaling	2.36	0.0633	#NUM!	AKT3,PRKCE,RAP2A,RASD2,STAT1
Thrombin Signaling	2.36	0.039	#NUM!	ADCY1,AKT3,MYL2,PLCB1,PRKCE,RAP2A,RASD2,RHOV,RPS6KB1
Colorectal Cancer Metastasis Signaling	2.34	0.0362	#NUM!	ADCY1,AKT3,CCND1,DVL1,MMP16,MMP17,RAP2A,RASD2,RHOV,STAT1
PTEN Signaling	2.31	0.0458	#NUM!	AKT3,CCND1,MAGI2,NTRK3,RAP2A,RASD2,RPS6KB1
Bladder Cancer Signaling	2.3	0.0517	#NUM!	CCND1,MMP16,MMP17,RAP2A,RASD2,THBS1
Maturity Onset Diabetes of Young (MODY) Signaling	2.29	0.061	#NUM!	APOA1,APOA4,APOA5,APOC3,CACNA2D2
JAK/STAT Signaling	2.29	0.061	#NUM!	AKT3,RAP2A,RASD2,STAT1,STAT4
Melanoma Signaling	2.27	0.0769	#NUM!	AKT3,CCND1,RAP2A,RASD2
Ovarian Cancer Signaling	2.21	0.0437	#NUM!	AKT3,CCND1,DVL1,PTGS1,RAP2A,RASD2,RPS6KB1
Myelination Signaling Pathway	2.2	0.0327	#NUM!	AKT3,ARHGAP5,ARHGAP6,IRS1,LAMA2,OPRK1,RAP2A,RASD2,RPS6KB1,SMAD5,SREBF2
Role of Osteoblasts in Rheumatoid Arthritis Signaling Pathway	2.19	0.0367	#NUM!	AKT3,CSNK1D,DLX5,DVL1,MMP16,MMP17,SMAD5,STAT1,STAT4
CLEAR Signaling Pathway	2.19	0.0345	#NUM!	AKT3,GNPTG,HEXA,MAPK6,NTRK3,PRKCE,PRKN,RAP2A,RASD2,VPS18
Cholecystokinin/Gastrin-mediated Signaling	2.16	0.0484	#NUM!	CREM,PLCB1,PRKCE,RAP2A,RASD2,RHOV
Role of NANOG in Mammalian Embryonic Stem Cell Pluripotency	2.16	0.0484	#NUM!	AKT3,DVL1,RAP2A,RASD2,RIF1,SMAD5
EGR2 and SOX10-mediated initiation of Schwann cell myelination	2.16	0.103	#NUM!	LAMA2,NAB1,SREBF2
Human Embryonic Stem Cell Pluripotency	2.16	0.039	#NUM!	AKT3,DVL1,NTRK3,PRKCE,RAP2A,RASD2,RIF1,SMAD5
VEGF Family Ligand-Receptor Interactions	2.12	0.0556	#NUM!	AKT3,PLA2G4E,PRKCE,RAP2A,RASD2
Endothelin-1 Signaling	2.11	0.0383	#NUM!	ADCY1,MAPK6,PLA2G4E,PLCB1,PRKCE,PTGS1,RAP2A,RASD2
Regulation of Cellular Mechanics by Calpain Protease	2.1	0.0549	#NUM!	CCND1,CCND2,RAP2A,RASD2,TLN2
Mitotic Prometaphase	2.1	0.0381	#NUM!	CENPC,CEP135,CEP152,CSNK1D,KIF2C,MAPRE1,TUBA1A,TUBB3
Senescence Pathway	2.06	0.0329	#NUM!	AKT3,ASXL1,CACNA2D2,CCND1,CCND2,MAPK6,RAP2A,RASD2,RNF2,SMAD5
MHC class II antigen presentation	2.05	0.0458	#NUM!	ARF1,CAPZB,KIF2C,KIF3B,TUBA1A,TUBB3
Cell junction organization	2.04	0.0532	#NUM!	ACTB,CDH11,DST,PARVB,RSU1
Acute Myeloid Leukemia Signaling	2.04	0.0532	#NUM!	AKT3,CCND1,RAP2A,RASD2,RPS6KB1
L1CAM interactions	2.03	0.0455	#NUM!	ACTB,GAP43,RPS6KA2,SPTBN5,TUBA1A,TUBB3
Glioma Signaling	2.02	0.0451	#NUM!	AKT3,CCND1,CCND2,PRKCE,RAP2A,RASD2
Endometrial Cancer Signaling	2	0.0645	#NUM!	AKT3,CCND1,RAP2A,RASD2
Role of JAK2 in Hormone-like Cytokine Signaling	2	0.0645	#NUM!	CCND1,CCND2,IRS1,STAT1
Pancreatic Secretion Signaling Pathway	2	0.0342	#NUM!	ADCY1,AKT3,CA6,CADPS2,KCNMA1,PLCB1,PRKCE,RPS6KB1,SCT
CREB Signaling in Neurons	2	0.026	#NUM!	ACKR3,ADCY1,ADCYAP1R1,ADRA1B,ADRA1D,AKT3,CACNA2D2,DRD4,MC1R,NTRK3,OPRK1,PLCB1,PRKCE,RAP2A,RASD2,TAS1R3
HGF Signaling	1.99	0.0444	#NUM!	AKT3,CCND1,DOCK1,PRKCE,RAP2A,RASD2
Docosahexaenoic Acid (DHA) Signaling	1.97	0.0338	#NUM!	ADCY1,AKT3,CCND1,KCNMA1,PLA2G4E,PLCB1,PRKCE,RPS6KB1,SPTBN5
p53 Signaling	1.97	0.051	#NUM!	AKT3,CCND1,CCND2,CSNK1D,THBS1
Activation of NMDA receptors and postsynaptic events	1.93	0.05	#NUM!	ADCY1,DLG2,RPS6KA2,TUBA1A,TUBB3
Non-Small Cell Lung Cancer Signaling	1.93	0.05	#NUM!	AKT3,CCND1,CCND2,RAP2A,RASD2
RHO GTPases activate IQGAPs	1.93	0.0857	#NUM!	ACTB,TUBA1A,TUBB3
G Beta Gamma Signaling	1.93	0.0432	#NUM!	ADCY1,AKT3,CACNA2D2,PRKCE,RAP2A,RASD2
Erythropoietin Signaling Pathway	1.91	0.0385	#NUM!	AKT3,CCND1,CCND2,PRKCE,RAP2A,RASD2,RPS6KB1
HER-2 Signaling in Breast Cancer	1.89	0.0351	#NUM!	AKT3,ARF1,CCND1,NUP188,PRKCE,RAP2A,RASD2,RPS6KB1
Thrombopoietin Signaling	1.89	0.0597	#NUM!	PRKCE,RAP2A,RASD2,STAT1
P2Y Purinergic Receptor Signaling Pathway	1.87	0.042	#NUM!	ADCY1,AKT3,PLCB1,PRKCE,RAP2A,RASD2
Mouse Embryonic Stem Cell Pluripotency	1.87	0.0481	#NUM!	AKT3,DVL1,RAP2A,RASD2,SMAD5
Apelin Cardiomyocyte Signaling Pathway	1.87	0.0481	#NUM!	AKT3,MAPK6,MYL2,PLCB1,PRKCE
Hepatic Fibrosis Signaling Pathway	1.85	0.0281	#NUM!	AKT3,CACNA2D2,CCDC88A,CCND1,CSNK1D,DVL1,MYL2,PRKCE,RAP2A,RASD2,RHOV,RPS6KB1
Role of JAK1 and JAK3 in γc Cytokine Signaling	1.85	0.058	#NUM!	IRS1,RAP2A,RASD2,STAT1
Gap junction trafficking and regulation	1.84	0.0789	#NUM!	ACTB,TUBA1A,TUBB3
Circadian Rhythm Signaling	1.83	0.032	#NUM!	ADCY1,ADCYAP1R1,CACNA2D2,CRY2,CSNK1D,PLCB1,PRKCE,RAP2A,RASD2
Retinoid metabolism and transport	1.82	0.0571	#NUM!	APOA1,APOA4,APOC3,GPC3
DNA Methylation and Transcriptional Repression Signaling	1.82	0.0467	#NUM!	AICDA,DNMT3B,FOXA1,MTA3,TCF25
IGF-1 Signaling	1.82	0.0467	#NUM!	AKT3,IRS1,RAP2A,RASD2,RPS6KB1
Inhibition of Matrix Metalloproteases	1.78	0.075	#NUM!	MMP16,MMP17,TIMP4
Assembly of RNA Polymerase III Complex	1.77	0.133	#NUM!	BRF1,GTF3C1
IL-12 Signaling and Production in Macrophages	1.76	0.0332	#NUM!	AKT3,APOA1,APOA4,APOC3,PRKCE,STAT1,STAT4,THBS1
Dilated Cardiomyopathy Signaling Pathway	1.76	0.0395	#NUM!	ACTB,ADCY1,AKT3,CACNA2D2,MYL2,PRKCE
Oxytocin Signaling Pathway	1.75	0.031	#NUM!	AKT3,CACNA2D2,MAPK6,MYL2,PLA2G4E,PLCB1,PRKCE,RAP2A,RASD2
Glioma Invasiveness Signaling	1.74	0.0541	#NUM!	RAP2A,RASD2,RHOV,TIMP4
Production of Nitric Oxide and Reactive Oxygen Species in Macrophages	1.74	0.0355	#NUM!	AKT3,APOA1,APOA4,APOC3,PRKCE,RHOV,STAT1
Factors Promoting Cardiogenesis in Vertebrates	1.73	0.039	#NUM!	CCND1,DVL1,MYL2,PLCB1,PRKCE,SMAD5
WNK Renal Signaling Pathway	1.73	0.0442	#NUM!	AKT3,IRS1,LRRC8A,PRKCE,PRKN
ERK5 Signaling	1.73	0.0533	#NUM!	RAP2A,RASD2,RPS6KA2,RPS6KB1
Pyridoxal 5'-phosphate Salvage Pathway	1.73	0.0533	#NUM!	CSNK1D,FAM20B,MAPK6,PRKCE
Leukocyte Extravasation Signaling	1.72	0.0352	#NUM!	ACTB,ARHGAP5,ARHGAP6,MMP16,MMP17,PRKCE,TIMP4
PPARα/RXRα Activation	1.72	0.0352	#NUM!	ADCY1,ADIPOR2,APOA1,IRS1,PLCB1,RAP2A,RASD2
Sertoli Cell-Sertoli Cell Junction Signaling	1.72	0.0325	#NUM!	ACTB,AKT3,CDH11,LAMA2,RAP2A,RASD2,TUBA1A,TUBB3
SUMOylation of DNA methylation proteins	1.71	0.125	#NUM!	DNMT3B,RNF2
Dopamine-DARPP32 Feedback in cAMP Signaling	1.71	0.035	#NUM!	ADCY1,CACNA2D2,CREM,CSNK1D,DRD4,PLCB1,PRKCE
Salvage Pathways of Pyrimidine Ribonucleotides	1.71	0.0439	#NUM!	AICDA,CSNK1D,FAM20B,MAPK6,PRKCE
Actin Cytoskeleton Signaling	1.7	0.0323	#NUM!	ACTB,ARPC5L,DIAPH3,DOCK1,MYL2,RAP2A,RASD2,TLN2
Oncostatin M Signaling	1.69	0.0698	#NUM!	RAP2A,RASD2,STAT1
COPII-mediated vesicle transport	1.69	0.0519	#NUM!	CNIH3,CSNK1D,SEC16A,STX17
Oxytocin in Brain Signaling Pathway	1.67	0.0343	#NUM!	AKT3,CACNA2D2,PLA2G4E,PRKCE,PTGS1,RAP2A,RASD2
Amyloid fiber formation	1.65	0.0506	#NUM!	APOA1,APOA4,PRKN,TSPAN14
NF-κB Activation by Viruses	1.65	0.0506	#NUM!	AKT3,PRKCE,RAP2A,RASD2
GDNF Family Ligand-Receptor Interactions	1.65	0.0506	#NUM!	ARTN,IRS1,RAP2A,RASD2
IL-10 Signaling	1.65	0.0373	#NUM!	AKT3,CCND1,CD86,IHH,PBX1,STAT1
Aggrephagy	1.64	0.0667	#NUM!	PRKN,TUBA1A,TUBB3
Mitotic G2-G2/M phases	1.64	0.0338	#NUM!	CEP135,CEP152,CSNK1D,FBXL18,MAPRE1,TUBA1A,TUBB3
Role of Tissue Factor in Cancer	1.64	0.0338	#NUM!	AKT3,MAPK6,PLCB1,RAP2A,RASD2,RPS6KA2,RPS6KB1
CDK5 Signaling	1.64	0.042	#NUM!	ADCY1,LAMA2,MAPK6,RAP2A,RASD2
p38 MAPK Signaling	1.63	0.0417	#NUM!	HMGN1,PLA2G4E,RPS6KA2,RPS6KB1,STAT1
AMPK Signaling	1.61	0.031	#NUM!	ACTB,ADRA1B,ADRA1D,AKT3,CCND1,IRS1,ORAI2,RPS6KB1
Neuregulin Signaling	1.6	0.041	#NUM!	AKT3,PRKCE,RAP2A,RASD2,RPS6KB1
Fc Epsilon RI Signaling	1.57	0.0403	#NUM!	AKT3,PLA2G4E,PRKCE,RAP2A,RASD2
Assembly and cell surface presentation of NMDA receptors	1.57	0.0625	#NUM!	DLG2,TUBA1A,TUBB3
GPCR-Mediated Nutrient Sensing in Enteroendocrine Cells	1.56	0.04	#NUM!	ADCY1,CACNA2D2,PLCB1,PRKCE,TAS1R3
Chemokine Signaling	1.55	0.0471	#NUM!	MYL2,PLCB1,RAP2A,RASD2
RHOA Signaling	1.55	0.0397	#NUM!	ACTB,ARHGAP5,ARHGAP6,ARPC5L,MYL2
NGF Signaling	1.55	0.0397	#NUM!	AKT3,RAP2A,RASD2,RPS6KA2,RPS6KB1
Cellular Effects of Sildenafil (Viagra)	1.53	0.0229	#NUM!	ACKR3,ACTB,ADCY1,ADCYAP1R1,ADRA1B,ADRA1D,AKT3,CACNA2D2,DRD4,MAPK6,MC1R,MYL2,OPRK1,PRKCE,SMAD5,TAS1R3
Estrogen-Dependent Breast Cancer Signaling	1.53	0.0465	#NUM!	AKT3,CCND1,RAP2A,RASD2
Adrenergic Receptor Signaling Pathway (Enhanced)	1.52	0.032	#NUM!	ADCY1,ADRA1B,ADRA1D,CACNA2D2,PLCB1,PRKCE,SMOX
ERK/MAPK Signaling	1.52	0.032	#NUM!	DOCK1,PLA2G4E,PRKCE,RAP2A,RASD2,STAT1,TLN2
ROBO SLIT Signaling Pathway	1.52	0.0391	#NUM!	AKT3,ARF1,ARPC5L,MYL2,UNC5B
Role of MAPK Signaling in the Pathogenesis of Influenza	1.52	0.046	#NUM!	AKT3,PLA2G4E,RAP2A,RASD2
Germ Cell-Sertoli Cell Junction Signaling	1.51	0.0347	#NUM!	ACTB,RAP2A,RASD2,RHOV,TUBA1A,TUBB3
Type II Diabetes Mellitus Signaling	1.5	0.0345	#NUM!	ACSL6,ADIPOR2,AKT3,CACNA2D2,IRS1,PRKCE
HIPPO signaling	1.5	0.0455	#NUM!	CSNK1D,DLG2,FAT4,SMAD5
UVC-Induced MAPK Signaling	1.5	0.0588	#NUM!	PRKCE,RAP2A,RASD2
Renin-Angiotensin Signaling	1.49	0.0385	#NUM!	ADCY1,PRKCE,RAP2A,RASD2,STAT1
Amyloid Processing	1.48	0.0577	#NUM!	AKT3,CSNK1D,PRKCE
Gαq Signaling	1.46	0.0337	#NUM!	ADRA1B,ADRA1D,AKT3,PLCB1,PRKCE,RHOV
G-Protein Coupled Receptor Signaling	1.46	0.0224	#NUM!	ACKR3,ADCY1,ADCYAP1R1,ADRA1B,ADRA1D,AKT3,CCND1,DRD4,MC1R,MYL2,OPRK1,PLCB1,PRKCE,RAP2A,RASD2,TAS1R3
RHOGDI Signaling	1.46	0.031	#NUM!	ACTB,ARHGAP5,ARHGAP6,ARPC5L,CDH11,MYL2,RHOV
Carboxyterminal post-translational modifications of tubulin	1.46	0.0566	#NUM!	TTLL11,TUBA1A,TUBB3
Interleukin-12 family signaling	1.45	0.0909	#NUM!	STAT1,STAT4
BBSome Signaling Pathway	1.45	0.0245	#NUM!	ACKR3,ADCYAP1R1,ADRA1B,ADRA1D,ASXL1,DRD4,DVL1,IFT81,MC1R,OPRK1,RNF2,TAS1R3
Gα12/13 Signaling	1.45	0.0373	#NUM!	AKT3,CDH11,MYL2,RAP2A,RASD2
Plasma lipoprotein assembly, remodeling, and clearance	1.44	0.0435	#NUM!	APOA1,APOA4,APOA5,APOC3
Crosstalk between Dendritic Cells and Natural Killer Cells	1.44	0.0435	#NUM!	ACTB,CD86,FSCN1,TLN2
S100 Family Signaling Pathway	1.44	0.0219	#NUM!	ACKR3,ADCYAP1R1,ADRA1B,ADRA1D,AKT3,CACNA2D2,DRD4,MAPK6,MC1R,MMP16,MMP17,OPRK1,PLA2G4E,PLCB1,PRKCE,SMAD5,TAS1R3
TR/RXR Activation	1.43	0.037	#NUM!	AKT3,APOA5,CCND1,RPS6KB1,SREBF2
Netrin Signaling	1.43	0.0331	#NUM!	AKT3,ARPC5L,CACNA2D2,DOCK1,PRKCE,UNC5B
Chronic Myeloid Leukemia Signaling	1.43	0.0286	#NUM!	AKT3,CCND1,CCND2,DVL1,PLCB1,RAP2A,RASD2,SPRED1
Actin Nucleation by ARP-WASP Complex	1.43	0.043	#NUM!	ARPC5L,RAP2A,RASD2,RHOV
ERBB Signaling	1.43	0.043	#NUM!	PRKCE,RAP2A,RASD2,RPS6KB1
Interleukin-7 signaling	1.42	0.087	#NUM!	BRWD1,IRS1
Chondroitin Sulfate Degradation (Metazoa)	1.42	0.087	#NUM!	HEXA,OGA
Dermatan Sulfate Degradation (Metazoa)	1.42	0.087	#NUM!	HEXA,OGA
Role of NFAT in Cardiac Hypertrophy	1.42	0.0303	#NUM!	ADCY1,AKT3,CACNA2D2,PLCB1,PRKCE,RAP2A,RASD2
Integration of energy metabolism	1.41	0.0365	#NUM!	ADCY1,ADIPOR2,CACNA2D2,KCNG2,PLCB1
fMLP Signaling in Neutrophils	1.4	0.0362	#NUM!	ARPC5L,PLCB1,PRKCE,RAP2A,RASD2
CCR3 Signaling in Eosinophils	1.39	0.036	#NUM!	PLA2G4E,PLCB1,PRKCE,RAP2A,RASD2
Signaling by NTRK3 (TRKC)	1.38	0.0833	#NUM!	IRS1,NTRK3
IL-22 Signaling	1.38	0.0833	#NUM!	AKT3,STAT1
Synaptic Long Term Potentiation	1.38	0.0357	#NUM!	ADCY1,PLCB1,PRKCE,RAP2A,RASD2
Cardiac conduction	1.38	0.0357	#NUM!	CACNA2D2,CORIN,KCND3,KCNIP2,ORAI2
Hereditary Breast Cancer Signaling	1.38	0.0357	#NUM!	AKT3,CCND1,CCND2,RAP2A,RASD2
MSP-RON Signaling in Cancer Cells Pathway	1.38	0.0357	#NUM!	AKT3,CCND1,RAP2A,RASD2,RPS6KA2
Role of Macrophages, Fibroblasts and Endothelial Cells in Rheumatoid Arthritis	1.38	0.0265	#NUM!	AKT3,CCND1,CSNK1D,DKK3,DVL1,PLCB1,PRKCE,RAP2A,RASD2
Regulation of eIF4 and p70S6K Signaling	1.37	0.0319	#NUM!	AKT3,IRS1,RAP2A,RASD2,RPS6KB1,RPS8
Tumor Microenvironment Pathway	1.37	0.0319	#NUM!	AKT3,CCND1,MMP16,MMP17,RAP2A,RASD2
Transcriptional regulation by RUNX2	1.36	0.0517	#NUM!	AKT3,CCND1,IHH
Gαi Signaling	1.35	0.035	#NUM!	ADCY1,DRD4,OPRK1,RAP2A,RASD2
PI Metabolism	1.34	0.0404	#NUM!	ARF1,FIG4,INPP5E,SBF1
EGF Signaling	1.32	0.05	#NUM!	AKT3,RPS6KB1,STAT1
Factors involved in megakaryocyte development and platelet production	1.32	0.0396	#NUM!	ACTB,CAPZB,DOCK1,SH2B2
Insulin Receptor Signaling	1.31	0.0342	#NUM!	AKT3,IRS1,RAP2A,RASD2,RPS6KB1
Insulin Secretion Signaling Pathway	1.3	0.0268	#NUM!	ADCY1,CACNA2D2,PLCB1,PRKCE,RPS6KB1,SLC2A5,STAT1,STAT4
Regulation of RUNX1 Expression and Activity	1.29	0.0741	#NUM!	CCND1,CCND2
Cardiomyocyte Differentiation via BMP Receptors	1.29	0.0741	#NUM!	MYL2,SMAD5
GNRH Signaling	1.28	0.0305	#NUM!	ADCY1,CACNA2D2,PLCB1,PRKCE,RAP2A,RASD2
MicroRNA Biogenesis Signaling Pathway	1.28	0.0303	#NUM!	AKT3,NUP188,RAP2A,RASD2,RPS6KB1,SMAD5
Orexin Signaling Pathway	1.27	0.0281	#NUM!	ADCY1,AKT3,CACNA2D2,PLA2G4E,PLCB1,PRKCE,SMAD5
VEGF Signaling	1.26	0.0381	#NUM!	ACTB,AKT3,RAP2A,RASD2
Interleukin-20 family signaling	1.26	0.0714	#NUM!	STAT1,STAT4
Growth hormone receptor signaling	1.26	0.0714	#NUM!	IRS1,STAT1
Sensory processing of sound by outer hair cells of the cochlea	1.25	0.0469	#NUM!	ACTB,KCNMA1,PCDH15
IL-2 Signaling	1.25	0.0469	#NUM!	AKT3,RAP2A,RASD2
Potassium Channels	1.24	0.0374	#NUM!	KCND3,KCNG2,KCNH8,KCNMA1
Signaling by PDGF	1.24	0.0462	#NUM!	COL4A2,STAT1,THBS1
ERB2-ERBB3 Signaling	1.24	0.0462	#NUM!	CCND1,RAP2A,RASD2
Cancer Drug Resistance by Drug Efflux	1.24	0.0462	#NUM!	AKT3,RAP2A,RASD2
Asparagine N-linked glycosylation	1.22	0.0455	#NUM!	DOLK,FUT8,SLC35C1
NCAM signaling for neurite out-growth	1.22	0.0455	#NUM!	ARTN,COL4A2,SPTBN5
Post-translational protein phosphorylation	1.22	0.0367	#NUM!	APOA1,APOA5,FBN1,GPC3
Acetylcholine Receptor Signaling Pathway	1.21	0.0291	#NUM!	ADCY1,AKT3,CACNA2D2,PLCB1,PRKCE,SLC5A7
Role of Osteoclasts in Rheumatoid Arthritis Signaling Pathway	1.21	0.0257	#NUM!	AKT3,CCND1,COL4A2,MMP16,MMP17,RAP2A,RASD2,RHOV
Insulin processing	1.21	0.0667	#NUM!	EXOC1,EXOC2
Neurovascular Coupling Signaling Pathway	1.21	0.0271	#NUM!	CACNA2D2,ENTPD1,KCNMA1,ORAI2,PLA2G4E,PLCB1,PTGS1
ISGylation Signaling Pathway	1.21	0.0364	#NUM!	ARIH1,CCND1,PRKN,STAT1
Synaptic Long Term Depression	1.2	0.029	#NUM!	CACNA2D2,PLA2G4E,PLCB1,PRKCE,RAP2A,RASD2
Adrenomedullin signaling pathway	1.2	0.029	#NUM!	ADCY1,AKT3,MAPK6,PLCB1,RAP2A,RASD2
Formation of lateral plate mesoderm	1.18	0.2	#NUM!	IHH
SPINK1 General Cancer Pathway	1.17	0.0435	#NUM!	AKT3,RAP2A,RASD2
Epithelial Adherens Junction Signaling	1.17	0.0311	#NUM!	AKT3,ARPC5L,MAGI2,RAP2A,RASD2
ERBB4 Signaling	1.16	0.0429	#NUM!	PRKCE,RAP2A,RASD2
Mitophagy	1.16	0.0625	#NUM!	FUNDC1,PRKN
Transcriptional Regulatory Network in Embryonic Stem Cells	1.14	0.0305	#NUM!	AKT3,RAP2A,RASD2,RIF1,SMAD5
Activation of Matrix Metalloproteinases	1.14	0.0606	#NUM!	MMP16,MMP17
Vitamin-C Transport	1.14	0.0606	#NUM!	LRRC8A,TXNRD2
HEY1 Signaling Pathway	1.13	0.0303	#NUM!	AKT3,MMP16,MMP17,NTRK3,SMAD5
Circadian Clock	1.13	0.0417	#NUM!	CREM,CRY2,CSNK1D
Regulation of Actin-based Motility by Rho	1.13	0.0342	#NUM!	ACTB,ARPC5L,MYL2,RHOV
Cardiac Hypertrophy Signaling (Enhanced)	1.12	0.0217	#NUM!	ADCY1,ADRA1B,ADRA1D,AKT3,CACNA2D2,DIAPH3,DVL1,PLCB1,PRKCE,RAP2A,RASD2,RPS6KB1
HSP90 chaperone cycle for steroid hormone receptors in the presence of ligand	1.12	0.0411	#NUM!	CAPZB,TUBA1A,TUBB3
Prostate Cancer Signaling	1.12	0.0339	#NUM!	AKT3,CCND1,RAP2A,RASD2
α-Adrenergic Signaling	1.11	0.0336	#NUM!	ADCY1,PRKCE,RAP2A,RASD2
ISG15 antiviral mechanism	1.1	0.0405	#NUM!	ARIH1,NUP188,STAT1
Antioxidant Action of Vitamin C	1.1	0.0333	#NUM!	PLA2G4E,PLCB1,SLC2A5,TXNRD2
IL-9 Signaling	1.09	0.0571	#NUM!	IRS1,STAT1
Sleep NREM Signaling Pathway	1.09	0.0331	#NUM!	ADCY1,RAP2A,RASD2,SIK3
RAF/MAP kinase cascade	1.09	0.0254	#NUM!	ACTB,ARTN,DLG2,IRS1,PTPN3,SPRED1,SPTBN5
Phagosome Maturation	1.08	0.0292	#NUM!	DYNC2I1,TUBA1A,TUBB3,TUBD1,VPS18
Gustation Pathway	1.08	0.0269	#NUM!	ADCY1,CACNA2D2,LRRC8A,ORAI2,P2RX7,TAS1R3
SUMOylation of DNA damage response and repair proteins	1.08	0.0395	#NUM!	NSMCE4A,NUP188,RNF2
Macropinocytosis Signaling	1.08	0.0395	#NUM!	PRKCE,RAP2A,RASD2
Signaling by ALK	1.07	0.0556	#NUM!	ALK,IRS1
Virus Entry via Endocytic Pathways	1.06	0.0323	#NUM!	ACTB,PRKCE,RAP2A,RASD2
Sphingosine-1-phosphate Signaling	1.06	0.0323	#NUM!	ADCY1,AKT3,PLCB1,RHOV
WNT/β-catenin Signaling	1.06	0.0287	#NUM!	AKT3,CCND1,CSNK1D,DKK3,DVL1
Angiopoietin Signaling	1.05	0.0385	#NUM!	AKT3,RAP2A,RASD2
PRC2 methylates histones and DNA	1.05	0.0541	#NUM!	DNMT3B,MTF2
Gene and protein expression by JAK-STAT signaling after IL-12 stimulation	1.05	0.0541	#NUM!	ARF1,STAT4
Autophagy	1.05	0.0263	#NUM!	AKT3,ATG3,FUNDC1,IRS1,STX17,VPS18
Regulation of Insulin-like Growth Factor (IGF) transport and uptake by IGFBPs	1.03	0.0315	#NUM!	APOA1,APOA5,FBN1,GPC3
Role of BRCA1 in DNA Damage Response	1.03	0.0375	#NUM!	ACTB,ATRIP,STAT1
Leptin Signaling in Obesity	1.03	0.0375	#NUM!	ADCY1,AKT3,PLCB1
IL-7 Signaling Pathway	1.03	0.0375	#NUM!	AKT3,CCND1,STAT1
Renal Cell Carcinoma Signaling	1.01	0.037	#NUM!	AKT3,RAP2A,RASD2
G-protein beta:gamma signalling	1.01	0.0513	#NUM!	AKT3,PLCB1
Inhibition of Angiogenesis by TSP1	1.01	0.0513	#NUM!	AKT3,THBS1
EIF2 Signaling	1.01	0.0258	#NUM!	ACTB,AKT3,CCND1,RAP2A,RASD2,RPS8
Tight Junction Signaling	1.01	0.0278	#NUM!	ACTB,AKT3,CSTF3,MAGI2,MYL2
Role of Osteoblasts, Osteoclasts and Chondrocytes in Rheumatoid Arthritis	1	0.0256	#NUM!	AKT3,CSNK1D,DKK3,DLX5,DVL1,SMAD5
Signaling by VEGF	0.999	0.0308	#NUM!	ACTB,AKT3,DOCK1,ELMO1
Regulation of lipid metabolism by PPARalpha	0.999	0.0308	#NUM!	APOA1,APOA5,GRHL1,SREBF2
LXR/RXR Activation	0.999	0.0308	#NUM!	APOA1,APOA4,APOA5,APOC3
Striated Muscle Contraction	0.993	0.05	#NUM!	MYL2,NEB
Neurotrophin/TRK Signaling	0.989	0.0361	#NUM!	NTRK3,RAP2A,RASD2
GP6 Signaling Pathway	0.981	0.0303	#NUM!	AKT3,COL4A2,LAMA2,PRKCE
PEDF Signaling	0.977	0.0357	#NUM!	AKT3,RAP2A,RASD2
Mechanisms of Viral Exit from Host Cells	0.975	0.0488	#NUM!	ACTB,PRKCE
Histone Modification Signaling Pathway	0.971	0.0237	#NUM!	ATAD2B,BRWD1,DNMT3B,KDM5B,KMT2C,MSL3,MTF2
LPS-stimulated MAPK Signaling	0.966	0.0353	#NUM!	PRKCE,RAP2A,RASD2
Atherosclerosis Signaling	0.964	0.0299	#NUM!	APOA1,APOA4,APOC3,PLA2G4E
Integrin cell surface interactions	0.955	0.0349	#NUM!	COL4A2,FBN1,THBS1
RNA Polymerase III Transcription	0.94	0.0465	#NUM!	BRF1,GTF3C1
Butyrophilin (BTN) family interactions	0.938	0.111	#NUM!	XDH
Thioredoxin Pathway	0.938	0.111	#NUM!	TXNRD2
Mitotic Metaphase and Anaphase	0.935	0.0245	#NUM!	CENPC,KIF2C,MAPRE1,NUP188,TUBA1A,TUBB3
Pre-NOTCH Expression and Processing	0.933	0.0341	#NUM!	CCND1,POFUT1,ST3GAL3
Sertoli Cell-Germ Cell Junction Signaling Pathway (Enhanced)	0.923	0.0243	#NUM!	ACTB,AKT3,ARPC5L,LAMA2,RAP2A,RASD2
Protein Kinase A Signaling	0.914	0.0213	#NUM!	ADCY1,CREM,IHH,MYL2,PLCB1,PRKCE,PTPN14,PTPN23,PTPN3
SNARE Signaling Pathway	0.913	0.0286	#NUM!	ADCY1,CACNA2D2,MYL2,SYN2
RAC Signaling	0.913	0.0286	#NUM!	ARPC5L,RAP2A,RASD2,RPS6KB1
Signaling by NTRK1 (TRKA)	0.901	0.033	#NUM!	ADCYAP1R1,IRS1,RPS6KA2
Synthesis of Prostaglandins (PG) and Thromboxanes (TX)	0.892	0.0435	#NUM!	HPGD,PTGS1
SUMOylation of RNA binding proteins	0.892	0.0435	#NUM!	NUP188,RNF2
IL-23 Signaling Pathway	0.892	0.0435	#NUM!	AKT3,STAT4
Coronavirus Replication Pathway	0.892	0.0435	#NUM!	TUBA1A,TUBB3
BMP signaling pathway	0.891	0.0326	#NUM!	RAP2A,RASD2,SMAD5
RAB GEFs exchange GTP for GDP on RABs	0.88	0.0323	#NUM!	AKT3,DENND1B,SBF1
PDGF Signaling	0.88	0.0323	#NUM!	RAP2A,RASD2,STAT1
Extra-nuclear estrogen signaling	0.87	0.0319	#NUM!	AKT3,CCND1,STRN
Dopamine Receptor Signaling	0.87	0.0319	#NUM!	ADCY1,DRD4,SMOX
Xenobiotic Metabolism General Signaling Pathway	0.865	0.0274	#NUM!	AKT3,PRKCE,RAP2A,RASD2
Interleukin-2 family signaling	0.862	0.0417	#NUM!	STAT1,STAT4
Ceramide Signaling	0.861	0.0316	#NUM!	AKT3,RAP2A,RASD2
Interleukin-9 signaling	0.857	0.0909	#NUM!	STAT1
ID1 Signaling Pathway	0.855	0.0248	#NUM!	AKT3,CCND1,RAP2A,RASD2,SMAD5
Signaling by SCF-KIT	0.848	0.0408	#NUM!	SH2B2,STAT1
PIP3 activates AKT signaling	0.843	0.0268	#NUM!	AKT3,CD86,IRS1,STRN
TGF-β Signaling	0.841	0.0309	#NUM!	RAP2A,RASD2,SMAD5
PI3K/AKT Signaling	0.836	0.0244	#NUM!	AKT3,CCND1,RAP2A,RASD2,RPS6KB1
Ephrin Receptor Signaling	0.836	0.0244	#NUM!	AKT3,ARPC5L,EPHA7,RAP2A,RASD2
FAT10 Cancer Signaling Pathway	0.834	0.04	#NUM!	ACKR3,AKT3
Class B/2 (Secretin family receptors)	0.832	0.0306	#NUM!	ADCYAP1R1,IHH,SCT
Small Cell Lung Cancer Signaling	0.832	0.0306	#NUM!	AKT3,CCND1,CCND2
Caspase activation via Dependence Receptors in the absence of ligand	0.822	0.0833	#NUM!	UNC5B
Intestinal absorption	0.822	0.0833	#NUM!	SLC2A5
Melatonin Degradation II	0.822	0.0833	#NUM!	SMOX
Semaphorin Neuronal Repulsive Signaling Pathway	0.821	0.0263	#NUM!	AKT3,FARP1,MYL2,SEMA5A
Parkinson's Signaling Pathway	0.82	0.0216	#NUM!	ACTB,CACNA2D2,PRKN,SMOX,TUBA1A,TUBB3,TUBD1
DAG and IP3 signaling	0.807	0.0385	#NUM!	ADCY1,PRKCE
nNOS Signaling in Neurons	0.807	0.0385	#NUM!	DLG2,PRKCE
UVB-Induced MAPK Signaling	0.807	0.0385	#NUM!	PRKCE,RPS6KB1
Endocannabinoid Cancer Inhibition Pathway	0.806	0.026	#NUM!	ADCY1,AKT3,CCND1,CCND2
Clathrin-mediated Endocytosis Signaling	0.8	0.0237	#NUM!	ACTB,APOA1,APOA4,APOC3,ARPC5L
Agranulocyte Adhesion and Diapedesis	0.8	0.0237	#NUM!	ACKR3,ACTB,MMP16,MMP17,MYL2
Signaling by Rho Family GTPases	0.8	0.0223	#NUM!	ACTB,ARPC5L,CDH11,DIAPH3,MYL2,RHOV
Protein folding	0.796	0.0294	#NUM!	ACTB,TUBA1A,TUBB3
Signaling by NOTCH3	0.794	0.0377	#NUM!	PBX1,STAT1
Signaling by Leptin	0.79	0.0769	#NUM!	IRS1
Cleavage and Polyadenylation of Pre-mRNA	0.79	0.0769	#NUM!	CSTF3
Dolichol and Dolichyl Phosphate Biosynthesis	0.79	0.0769	#NUM!	DOLK
Activin Inhibin Signaling Pathway	0.788	0.0235	#NUM!	AKT3,CCND2,FBXO32,MAPK6,SMAD5
Nonhomologous End-Joining (NHEJ)	0.781	0.037	#NUM!	NHEJ1,RIF1
Apoptosis Signaling	0.778	0.0288	#NUM!	PRKCE,RAP2A,RASD2
Cellular response to heat stress	0.77	0.0286	#NUM!	CRYBA4,HIKESHI,NUP188
Presynaptic depolarization and calcium channel opening	0.761	0.0714	#NUM!	CACNA2D2
Reversible hydration of carbon dioxide	0.761	0.0714	#NUM!	CA6
Formation of axial mesoderm	0.761	0.0714	#NUM!	FOXA1
Spermine and Spermidine Degradation I	0.761	0.0714	#NUM!	SMOX
Ferroptosis Signaling Pathway	0.758	0.0248	#NUM!	ARF1,RAP2A,RASD2,SREBF2
SUMOylation of chromatin organization proteins	0.757	0.0357	#NUM!	NUP188,RNF2
Glutaminergic Receptor Signaling Pathway (Enhanced)	0.752	0.0206	#NUM!	ADCY1,AKT3,CACNA2D2,PLA2G4E,PLCB1,PRKCE,RPS6KB1
Endocannabinoid Neuronal Synapse Pathway	0.745	0.0245	#NUM!	ADCY1,CACNA2D2,MAPK6,PLCB1
Telomerase Signaling	0.745	0.0278	#NUM!	AKT3,RAP2A,RASD2
Netrin-1 signaling	0.733	0.0345	#NUM!	DOCK1,UNC5B
Signaling by FGFR1	0.733	0.0345	#NUM!	ANOS1,SPRED1
G alpha (s) signalling events	0.726	0.0241	#NUM!	ADCY1,ADCYAP1R1,MC1R,SCT
MSP-RON Signaling Pathway	0.722	0.0339	#NUM!	ACTB,RPS6KA2
HMGB1 Signaling	0.72	0.024	#NUM!	AKT3,RAP2A,RASD2,RHOV
Interleukin-4 and Interleukin-13 signaling	0.713	0.0268	#NUM!	CCND1,FSCN1,STAT1
RUNX1 regulates megakaryocyte differentiation and platelet function	0.711	0.0333	#NUM!	KMT2C,THBS1
GADD45 Signaling	0.711	0.0333	#NUM!	CCND1,CCND2
Regulation of TP53 Activity through Association with Co-factors	0.708	0.0625	#NUM!	AKT3
Prostanoid Biosynthesis	0.708	0.0625	#NUM!	PTGS1
Platelet homeostasis	0.706	0.0265	#NUM!	KCNMA1,ORAI2,P2RX7
Primary Immunodeficiency Signaling	0.7	0.0328	#NUM!	AICDA,TNFRSF13C
Fcgamma receptor (FCGR) dependent phagocytosis	0.69	0.0233	#NUM!	ACTB,DOCK1,ELMO1,PRKCE
Signaling by ERBB2	0.689	0.0323	#NUM!	AKT3,PRKCE
G alpha (z) signalling events	0.689	0.0323	#NUM!	ADCY1,PRKCE
Transcriptional regulation of pluripotent stem cells	0.685	0.0588	#NUM!	PBX1
Ribonucleotide Reductase Signaling Pathway	0.684	0.0231	#NUM!	ACTB,AKT3,CCND1,THBS1
Role of MAPK Signaling in Promoting the Pathogenesis of Influenza	0.676	0.0256	#NUM!	PLA2G4E,RAP2A,RASD2
Regulation of cholesterol biosynthesis by SREBP (SREBF)	0.663	0.0556	#NUM!	SREBF2
PAK Signaling	0.662	0.0252	#NUM!	MYL2,RAP2A,RASD2
Assembly of collagen fibrils and other multimeric structures	0.659	0.0308	#NUM!	COL4A2,DST
Hedgehog 'off' state	0.655	0.025	#NUM!	ADCY1,TUBA1A,TUBB3
Transcriptional Regulation by MECP2	0.649	0.0303	#NUM!	OPRK1,RBFOX1
cAMP-mediated signaling	0.646	0.0208	#NUM!	ADCY1,CREM,DRD4,MC1R,OPRK1
MSP-RON Signaling in Macrophages Pathway	0.641	0.0246	#NUM!	RAP2A,RASD2,STAT1
Mitochondrial protein import	0.64	0.0299	#NUM!	CHCHD3,TIMM21
Degradation of the extracellular matrix	0.64	0.0299	#NUM!	FBN1,SCUBE3
IL-15 Production	0.634	0.0244	#NUM!	ALK,NTRK3,STAT1
Th1 Pathway	0.634	0.0244	#NUM!	CD86,STAT1,STAT4
Osteoarthritis Pathway	0.632	0.0206	#NUM!	DLX5,IHH,P2RX7,SIK3,SMAD5
UFMylation Signaling Pathway	0.63	0.0294	#NUM!	AKT3,CCND1
Polyamine Regulation in Colon Cancer	0.63	0.0294	#NUM!	AKT3,SMOX
Receptor-type tyrosine-protein phosphatases	0.623	0.05	#NUM!	NTRK3
Class I peroxisomal membrane protein import	0.623	0.05	#NUM!	ABCD3
Apelin Liver Signaling Pathway	0.623	0.05	#NUM!	IRS1
WNT/Ca+ pathway	0.621	0.029	#NUM!	DVL1,PLCB1
Cell Cycle: G1/S Checkpoint Regulation	0.621	0.029	#NUM!	CCND1,CCND2
Protein Sorting Signaling Pathway	0.617	0.0216	#NUM!	ADCY1,ARF1,GOLGA1,TMED5
Acute Phase Response Signaling	0.607	0.0214	#NUM!	AKT3,APOA1,RAP2A,RASD2
Neddylation	0.605	0.0201	#NUM!	COMMD5,COMMD7,FBXL18,FBXO15,FBXO32
Signaling by Type 1 Insulin-like Growth Factor 1 Receptor (IGF1R)	0.604	0.0476	#NUM!	IRS1
Fatty Acid Activation	0.604	0.0476	#NUM!	ACSL6
D-myo-inositol (1,4,5)-trisphosphate Degradation	0.604	0.0476	#NUM!	INPP5E
Salvage Pathways of Pyrimidine Deoxyribonucleotides	0.604	0.0476	#NUM!	AICDA
Pancreatic Adenocarcinoma Signaling	0.602	0.0234	#NUM!	AKT3,CCND1,STAT1
IL-6 Signaling	0.596	0.0233	#NUM!	AKT3,RAP2A,RASD2
Cachexia Signaling Pathway	0.591	0.0184	#NUM!	ADCY1,AKT3,FBXO32,IRS1,PRKCE,STAT1,STAT4
Autism Signaling Pathway	0.59	0.019	#NUM!	AKT3,CACNA2D2,DVL1,RAP2A,RASD2,RPS6KB1
Synthesis of Lipoxins (LX)	0.587	0.0455	#NUM!	HPGD
Inflammasome pathway	0.587	0.0455	#NUM!	P2RX7
Interleukin-1 family signaling	0.583	0.0229	#NUM!	PTPN14,PTPN23,TOLLIP
IL-27 Signaling Pathway	0.577	0.0227	#NUM!	AKT3,ENTPD1,STAT1
Wound Healing Signaling Pathway	0.575	0.0195	#NUM!	COL4A2,LAMA2,RAP2A,RASD2,STAT1
Nitric Oxide Signaling in the Cardiovascular System	0.571	0.0226	#NUM!	AKT3,CACNA2D2,PRKCE
Gastrin-CREB signalling pathway via PKC and MAPK	0.57	0.0435	#NUM!	RPS6KA2
Urate Biosynthesis/Inosine 5'-phosphate Degradation	0.57	0.0435	#NUM!	XDH
Mitochondrial L-carnitine Shuttle Pathway	0.57	0.0435	#NUM!	ACSL6
D-myo-inositol (1,3,4)-trisphosphate Biosynthesis	0.57	0.0435	#NUM!	INPP5E
Guanosine Nucleotides Degradation III	0.57	0.0435	#NUM!	XDH
Apelin Cardiac Fibroblast Signaling Pathway	0.57	0.0435	#NUM!	AKT3
Neurotransmitter release cycle	0.57	0.0267	#NUM!	SLC5A7,SYN2
Regulation of the Epithelial-Mesenchymal Transition Pathway	0.567	0.0205	#NUM!	AKT3,DVL1,RAP2A,RASD2
Mitotic G1 phase and G1/S transition	0.566	0.0224	#NUM!	AKT3,CCND1,CCND2
Class I MHC mediated antigen processing and presentation	0.564	0.018	#NUM!	FBXL18,FBXO15,FBXO32,HECW2,PRKN,RNF144B,UNKL
Macrophage Alternative Activation Signaling Pathway	0.558	0.0203	#NUM!	IRS1,RPS6KB1,STAT1,THBS1
FXR/RXR Activation	0.558	0.0203	#NUM!	AKT3,APOA1,APOC3,FOXA1
Class A/1 (Rhodopsin-like receptors)	0.554	0.0179	#NUM!	ACKR3,ADRA1B,ADRA1D,DRD4,MC1R,OPRK1,XK
STAT3 Pathway	0.554	0.0221	#NUM!	NTRK3,RAP2A,RASD2
TREM1 Signaling	0.546	0.0256	#NUM!	AKT3,CD86
Melatonin Signaling	0.546	0.0256	#NUM!	PLCB1,PRKCE
Role of WNT/GSK-3β Signaling in the Pathogenesis of Influenza	0.546	0.0256	#NUM!	CSNK1D,DVL1
Nephrin family interactions	0.54	0.04	#NUM!	MAGI2
Insertion of tail-anchored proteins into the endoplasmic reticulum membrane	0.54	0.04	#NUM!	GET1
1D-myo-inositol Hexakisphosphate Biosynthesis II (Mammalian)	0.54	0.04	#NUM!	INPP5E
trans-Golgi Network Vesicle Budding	0.538	0.0253	#NUM!	ARF1,TPD52
Regulation of RUNX2 expression and activity	0.538	0.0253	#NUM!	DLX5,STAT1
Role of JAK family kinases in IL-6-type Cytokine Signaling	0.538	0.0253	#NUM!	CCND1,STAT1
Phospholipases	0.538	0.0253	#NUM!	PLA2G4E,PLCB1
Sphingolipid metabolism	0.537	0.0216	#NUM!	CPTP,ESYT2,HEXA
Neuroinflammation Signaling Pathway	0.532	0.0181	#NUM!	AKT3,CD86,MAPK6,P2RX7,PLA2G4E,STAT1
Natural Killer Cell Signaling	0.53	0.0197	#NUM!	AKT3,RAP2A,RASD2,STAT4
Coronavirus Pathogenesis Pathway	0.526	0.0196	#NUM!	CCND1,RPS8,STAT1,ZC3HAV1
Interleukin-6 family signaling	0.526	0.0385	#NUM!	STAT1
FOXO-mediated transcription	0.526	0.0385	#NUM!	AKT3
Role of JAK1, JAK2 and TYK2 in Interferon Signaling	0.526	0.0385	#NUM!	STAT1
Estrogen-mediated S-phase Entry	0.526	0.0385	#NUM!	CCND1
γ-linolenate Biosynthesis II (Animals)	0.526	0.0385	#NUM!	ACSL6
Activation of anterior HOX genes in hindbrain during early embryogenesis	0.524	0.0247	#NUM!	KMT2C,PBX1
Antiproliferative Role of Somatostatin Receptor 2	0.524	0.0247	#NUM!	RAP2A,RASD2
Hematoma Resolution Signaling Pathway	0.523	0.0186	#NUM!	MMP16,MMP17,STAT1,THBS1,TUBA1A
Ephrin A Signaling	0.521	0.0211	#NUM!	AKT3,EPHA7,MYL2
Sperm Motility	0.512	0.0184	#NUM!	ALK,NTRK3,PLA2G4E,PLCB1,PRKCE
Adenosine Nucleotides Degradation II	0.512	0.037	#NUM!	XDH
GPCR-Mediated Integration of Enteroendocrine Signaling Exemplified by an L Cell	0.51	0.0241	#NUM!	ADCY1,PLCB1
BEX2 Signaling Pathway	0.503	0.0238	#NUM!	AKT3,CCND1
Signaling by BMP	0.499	0.0357	#NUM!	SMAD5
WNT ligand biogenesis and trafficking	0.499	0.0357	#NUM!	TMED5
DNA methylation	0.499	0.0357	#NUM!	DNMT3B
Azathioprine ADME	0.499	0.0357	#NUM!	XDH
G alpha (12/13) signalling events	0.496	0.0235	#NUM!	ADRA1B,ADRA1D
Costimulation by the CD28 family	0.489	0.0233	#NUM!	AKT3,CD86
Cyclins and Cell Cycle Regulation	0.489	0.0233	#NUM!	CCND1,CCND2
Syndecan interactions	0.486	0.0345	#NUM!	THBS1
Processing of Capped Intronless Pre-mRNA	0.486	0.0345	#NUM!	CSTF3
Neutrophil Extracellular Trap Signaling Pathway	0.481	0.0169	#NUM!	AKT3,COL4A2,DOCK1,ORAI2,PLA2G4E,PLCB1,PRKCE
Hedgehog 'on' state	0.476	0.0227	#NUM!	GAS8,IHH
Serotonin Degradation	0.463	0.0222	#NUM!	LARGE1,SMOX
Superpathway of Melatonin Degradation	0.463	0.0222	#NUM!	LARGE1,SMOX
Cristae formation	0.463	0.0323	#NUM!	CHCHD3
Superpathway of D-myo-inositol (1,4,5)-trisphosphate Metabolism	0.463	0.0323	#NUM!	INPP5E
Apelin Adipocyte Signaling Pathway	0.457	0.022	#NUM!	ADCY1,MAPK6
Processing of Capped Intron-Containing Pre-mRNA	0.446	0.0172	#NUM!	BUD13,CSTF3,NUP188,PRKRIP1,TFIP11
PTEN Regulation	0.443	0.019	#NUM!	AKT3,MTA3,RNF2
Signaling by CSF3 (G-CSF)	0.441	0.0303	#NUM!	STAT1
MTOR signalling	0.431	0.0294	#NUM!	RPS6KB1
SUMOylation of SUMOylation proteins	0.431	0.0294	#NUM!	NUP188
Activation of kainate receptors upon glutamate binding	0.431	0.0294	#NUM!	PLCB1
FOXO-mediated transcription of oxidative stress, metabolic and neuronal genes	0.431	0.0294	#NUM!	FBXO32
Phenylalanine Degradation IV (Mammalian, via Side Chain)	0.431	0.0294	#NUM!	SMOX
Putrescine Degradation III	0.431	0.0294	#NUM!	SMOX
Microautophagy Signaling Pathway	0.43	0.0186	#NUM!	COL4A2,STX17,VPS18
Regulation of TP53 Activity through Phosphorylation	0.428	0.0208	#NUM!	ATRIP,PLK3
Corticotropin Releasing Hormone Signaling	0.426	0.0185	#NUM!	ADCY1,CACNA2D2,PRKCE
Cargo concentration in the ER	0.421	0.0286	#NUM!	CNIH3
G alpha (i) signalling events	0.412	0.0166	#NUM!	ACKR3,ADCY1,DRD4,OPRK1,TAS1R3
MAPK targets/ Nuclear events mediated by MAP kinases	0.412	0.0278	#NUM!	RPS6KA2
Miscellaneous transport and binding events	0.412	0.0278	#NUM!	LRRC8A
Transcriptional regulation by the AP-2 (TFAP2) family of transcription factors	0.412	0.0278	#NUM!	KDM5B
Transcriptional Regulation by E2F6	0.412	0.0278	#NUM!	RNF2
D-myo-inositol (1,4,5)-Trisphosphate Biosynthesis	0.412	0.0278	#NUM!	PLCB1
Purine Nucleotides Degradation II (Aerobic)	0.412	0.0278	#NUM!	XDH
Interferon Signaling	0.412	0.0278	#NUM!	STAT1
Mitochondrial translation	0.412	0.0202	#NUM!	MRPL20,MRPL55
IL-1 Signaling	0.412	0.0202	#NUM!	ADCY1,TOLLIP
Glycosaminoglycan metabolism	0.406	0.02	#NUM!	GPC3,ST3GAL3
Effects of PIP2 hydrolysis	0.402	0.027	#NUM!	PRKCE
Regulation of TP53 Activity through Acetylation	0.402	0.027	#NUM!	AKT3
Tryptophan Degradation X (Mammalian, via Tryptamine)	0.402	0.027	#NUM!	SMOX
Pathogen Induced Cytokine Storm Signaling Pathway	0.402	0.016	#NUM!	COL4A2,MAPK6,P2RX7,SLC2A5,STAT1,STAT4
NRF2-mediated Oxidative Stress Response	0.399	0.0169	#NUM!	ACTB,PRKCE,RAP2A,RASD2
eNOS Signaling	0.397	0.0178	#NUM!	ADCY1,AKT3,PRKCE
EPH-Ephrin signaling	0.396	0.0196	#NUM!	ACTB,EPHA7
SUMOylation of ubiquitinylation proteins	0.394	0.0263	#NUM!	NUP188
Cell Cycle Regulation by BTG Family Proteins	0.394	0.0263	#NUM!	CCND1
MIF-mediated Glucocorticoid Regulation	0.394	0.0263	#NUM!	PLA2G4E
NAFLD Signaling Pathway	0.386	0.0166	#NUM!	AKT3,IRS1,P2RX7,PRKCE
Androgen Signaling	0.386	0.0174	#NUM!	CACNA2D2,CCND1,PRKCE
ERCC6 (CSB) and EHMT2 (G9a) positively regulate rRNA expression	0.385	0.0256	#NUM!	MTA3
Glutamate and glutamine metabolism	0.385	0.0256	#NUM!	RIMKLB
Th1 and Th2 Activation Pathway	0.382	0.0173	#NUM!	CD86,STAT1,STAT4
S Phase	0.381	0.019	#NUM!	AKT3,CCND1
Neuropathic Pain Signaling in Dorsal Horn Neurons	0.381	0.019	#NUM!	PLCB1,PRKCE
Fanconi Anemia Pathway	0.377	0.025	#NUM!	ATRIP
Transcriptional Regulation by VENTX	0.377	0.025	#NUM!	CCND1
Signaling by CSF1 (M-CSF) in myeloid cells	0.377	0.025	#NUM!	STAT1
PPAR Signaling	0.371	0.0187	#NUM!	RAP2A,RASD2
NoRC negatively regulates rRNA expression	0.369	0.0244	#NUM!	DNMT3B
RIPK1-mediated regulated necrosis	0.369	0.0244	#NUM!	PRKN
RHO GTPases Activate WASPs and WAVEs	0.369	0.0244	#NUM!	ACTB
NGF-stimulated transcription	0.369	0.0244	#NUM!	NAB1
FLT3 Signaling	0.361	0.0238	#NUM!	AKT3
Formation of WDR5-containing histone-modifying complexes	0.361	0.0238	#NUM!	KMT2C
Kinetochore Metaphase Signaling Pathway	0.357	0.0182	#NUM!	CENPC,KIF2C
Regulation of TP53 Expression and Degradation	0.353	0.0233	#NUM!	AKT3
RET signaling	0.353	0.0233	#NUM!	ARTN
B Cell Activating Factor Signaling	0.353	0.0233	#NUM!	TNFRSF13C
Opioid Signalling	0.353	0.018	#NUM!	ADCY1,PLCB1
Extracellular matrix organization	0.353	0.018	#NUM!	COL4A2,LAMA2
Aldosterone Signaling in Epithelial Cells	0.35	0.0165	#NUM!	KCNMA1,PLCB1,PRKCE
Regulation of beta-cell development	0.346	0.0227	#NUM!	AKT3
SUMOylation of transcription cofactors	0.346	0.0227	#NUM!	RNF2
Collagen chain trimerization	0.346	0.0227	#NUM!	COL4A2
Elastic fibre formation	0.339	0.0222	#NUM!	FBN1
SUMOylation of DNA replication proteins	0.339	0.0222	#NUM!	NUP188
Sleep REM Signaling Pathway	0.335	0.0174	#NUM!	RPS6KA2,RPS6KB1
Dopamine Degradation	0.332	0.0217	#NUM!	SMOX
DNA damage-induced 14-3-3σ Signaling	0.332	0.0217	#NUM!	AKT3
IL-13 Signaling Pathway	0.331	0.0172	#NUM!	AKT3,STAT1
ABC-family proteins mediated transport	0.327	0.0171	#NUM!	ABCD3,APOA1
Beta-catenin independent WNT signaling	0.327	0.0171	#NUM!	DVL1,PLCB1
IL-17 Signaling	0.326	0.0159	#NUM!	AKT3,RAP2A,RASD2
Interleukin-10 signaling	0.325	0.0213	#NUM!	CD86
TBC/RABGAPs	0.325	0.0213	#NUM!	RABGAP1
MIF Regulation of Innate Immunity	0.325	0.0213	#NUM!	PLA2G4E
Role of IL-17F in Allergic Inflammatory Airway Diseases	0.325	0.0213	#NUM!	RPS6KA2
Fatty Acid β-oxidation I	0.325	0.0213	#NUM!	ACSL6
Superpathway of Inositol Phosphate Compounds	0.324	0.0153	#NUM!	FIG4,INPP5E,PLCB1,PTPN23
Granulocyte Adhesion and Diapedesis	0.32	0.0157	#NUM!	ACKR3,MMP16,MMP17
Signaling by Insulin receptor	0.319	0.0208	#NUM!	IRS1
Activation of gene expression by SREBF (SREBP)	0.319	0.0208	#NUM!	SREBF2
Regulation of the Epithelial Mesenchymal Transition by Growth Factors Pathway	0.317	0.0156	#NUM!	AKT3,RAP2A,RASD2
Nucleosome assembly	0.312	0.0204	#NUM!	CENPC
Vasopressin regulates renal water homeostasis via Aquaporins	0.306	0.02	#NUM!	ADCY1
iNOS Signaling	0.306	0.02	#NUM!	STAT1
Macrophage Classical Activation Signaling Pathway	0.305	0.0153	#NUM!	CD86,MTF2,STAT1
Nucleotide catabolism	0.304	0.0163	#NUM!	ENTPD1,XDH
PI3K Cascade	0.3	0.0196	#NUM!	IRS1
TP53 Regulates Transcription of Cell Cycle Genes	0.3	0.0196	#NUM!	PLK3
Pyrimidine Ribonucleotides Interconversion	0.3	0.0196	#NUM!	ENTPD1
Apelin Muscle Signaling Pathway	0.3	0.0196	#NUM!	AKT3
Hepatic Fibrosis / Hepatic Stellate Cell Activation	0.299	0.0152	#NUM!	COL4A2,MYL2,STAT1
Amyotrophic Lateral Sclerosis Signaling	0.296	0.016	#NUM!	AKT3,CACNA2D2
Fatty acyl-CoA biosynthesis	0.294	0.0192	#NUM!	ACSL6
GPER1 signaling	0.294	0.0192	#NUM!	ADCY1
ESR-mediated signaling	0.293	0.0159	#NUM!	CCND1,FOXA1
Cell Cycle Checkpoints	0.291	0.0145	#NUM!	ATRIP,CENPC,KIF2C,MAPRE1
3-phosphoinositide Degradation	0.29	0.0149	#NUM!	FIG4,INPP5E,PTPN23
Class C/3 (Metabotropic glutamate/pheromone receptors)	0.289	0.0189	#NUM!	TAS1R3
nNOS Signaling in Skeletal Muscle Cells	0.289	0.0189	#NUM!	CACNA2D2
Transcriptional activity of SMAD2/SMAD3:SMAD4 heterotrimer	0.283	0.0185	#NUM!	STAT1
B-WICH complex positively regulates rRNA expression	0.283	0.0185	#NUM!	ACTB
RNA Polymerase I Transcription	0.283	0.0185	#NUM!	MTA3
Noradrenaline and Adrenaline Degradation	0.283	0.0185	#NUM!	SMOX
CDX Gastrointestinal Cancer Signaling Pathway	0.279	0.0146	#NUM!	AKT3,CCND1,CDHR5
Gαs Signaling	0.279	0.0154	#NUM!	ADCY1,MC1R
NR1H2 and NR1H3-mediated signaling	0.278	0.0182	#NUM!	ARL4C
D-myo-inositol-5-phosphate Metabolism	0.277	0.0146	#NUM!	FIG4,PLCB1,PTPN23
CSDE1 Signaling Pathway	0.273	0.0179	#NUM!	AKT3
Signaling by TGF-beta Receptor Complex	0.268	0.0175	#NUM!	FBN1
Neurexins and neuroligins	0.268	0.0175	#NUM!	DLG2
Lymphotoxin β Receptor Signaling	0.268	0.0175	#NUM!	AKT3
Spliceosomal Cycle	0.268	0.0175	#NUM!	BUD13
Binding and Uptake of Ligands by Scavenger Receptors	0.265	0.0149	#NUM!	APOA1,COL4A2
Signaling by EGFR	0.263	0.0172	#NUM!	PTPN3
Detoxification of Reactive Oxygen Species	0.263	0.0172	#NUM!	TXNRD2
Retinol Biosynthesis	0.263	0.0172	#NUM!	AADAC
Phase I - Functionalization of compounds	0.261	0.0142	#NUM!	AADAC,PTGS1,SMOX
Intrinsic Pathway for Apoptosis	0.258	0.0169	#NUM!	AKT3
Gamma carboxylation, hypusine formation and arylsulfatase activation	0.258	0.0169	#NUM!	TPST2
Metabolism of non-coding RNA	0.258	0.0169	#NUM!	NUP188
Th2 Pathway	0.256	0.0146	#NUM!	CD86,STAT4
PCP (Planar Cell Polarity) Pathway	0.253	0.0167	#NUM!	DVL1
SPINK1 Pancreatic Cancer Pathway	0.253	0.0167	#NUM!	CPN1
GABA Receptor Signaling	0.253	0.0145	#NUM!	ADCY1,CACNA2D2
Reelin Signaling in Neurons	0.25	0.0144	#NUM!	AKT3,ARPC5L
NLR signaling pathways	0.248	0.0164	#NUM!	P2RX7
Semaphorin Signaling in Neurons	0.248	0.0164	#NUM!	RHOV
Adipogenesis pathway	0.247	0.0143	#NUM!	RPS6KB1,SMAD5
Thyroid Hormone Metabolism II (via Conjugation and/or Degradation)	0.239	0.0159	#NUM!	LARGE1
Response to elevated platelet cytosolic Ca2+	0.238	0.014	#NUM!	APOA1,THBS1
Role of Chondrocytes in Rheumatoid Arthritis Signaling Pathway	0.235	0.0139	#NUM!	MMP16,MMP17
Cholesterol biosynthesis	0.235	0.0156	#NUM!	SREBF2
Heme signaling	0.235	0.0156	#NUM!	APOA1
Clathrin-mediated endocytosis	0.232	0.0138	#NUM!	ACTB,PACSIN2
CGAS-STING Signaling Pathway	0.232	0.0138	#NUM!	LRRC8A,STAT1
Collagen degradation	0.231	0.0154	#NUM!	COL4A2
Activation of IRF by Cytosolic Pattern Recognition Receptors	0.231	0.0154	#NUM!	STAT1
Nicotine Degradation III	0.231	0.0154	#NUM!	LARGE1
Pyrimidine Ribonucleotides De Novo Biosynthesis	0.231	0.0154	#NUM!	ENTPD1
PFKFB4 Signaling Pathway	0.231	0.0154	#NUM!	XDH
Triacylglycerol Degradation	0.227	0.0152	#NUM!	AADAC
GABA receptor activation	0.223	0.0149	#NUM!	ADCY1
CD40 Signaling	0.223	0.0149	#NUM!	PTGS1
Mitotic Roles of Polo-Like Kinase	0.223	0.0149	#NUM!	PLK3
TNFR2 non-canonical NF-kB pathway	0.219	0.0147	#NUM!	TNFRSF13C
RAB geranylgeranylation	0.219	0.0147	#NUM!	RAB23
Role of PI3K/AKT Signaling in the Pathogenesis of Influenza	0.219	0.0147	#NUM!	AKT3
Semaphorin interactions	0.215	0.0145	#NUM!	SEMA5A
PXR/RXR Activation	0.215	0.0145	#NUM!	AKT3
IL-17A Signaling in Airway Cells	0.215	0.0145	#NUM!	AKT3
Hedgehog ligand biogenesis	0.208	0.0141	#NUM!	IHH
Macroautophagy	0.204	0.0139	#NUM!	ATG3
Basal Cell Carcinoma Signaling	0.2	0.0137	#NUM!	DVL1
NAD Signaling Pathway	0	0.00588	#NUM!	AKT3
Pyroptosis Signaling Pathway	0	0.0102	#NUM!	P2RX7
Immunogenic Cell Death Signaling Pathway	0	0.0106	#NUM!	P2RX7
Multiple Sclerosis Signaling Pathway	0	0.0129	#NUM!	MTF2,P2RX7,STAT1
Glucocorticoid Receptor Signaling	0	0.0101	#NUM!	ACTB,AKT3,PLA2G4E,RAP2A,RASD2,STAT1
Huntington's Disease Signaling	0	0.0103	#NUM!	AKT3,PLCB1,PRKCE
Chaperone Mediated Autophagy Signaling Pathway	0	0.00778	#NUM!	CCND1,MMP16,MMP17,TPD52,TPT1
IL-33 Signaling Pathway	0	0.0106	#NUM!	AKT3,RPS6KB1
ABRA Signaling Pathway	0	0.0109	#NUM!	ACTB
GABAergic Receptor Signaling Pathway (Enhanced)	0	0.0134	#NUM!	ADCY1,CACNA2D2
NFKBIE Signaling Pathway	0	0.00223	#NUM!	TNFRSF13C
Aryl Hydrocarbon Receptor Signaling	0	0.0122	#NUM!	CCND1,CCND2
LPS/IL-1 Mediated Inhibition of RXR Function	0	0.00766	#NUM!	ACSL6,SMOX
Glycerophospholipid biosynthesis	0	0.013	#NUM!	GPD1L,PLA2G4E
Eukaryotic Translation Elongation	0	0.0102	#NUM!	RPS8
Collagen biosynthesis and modifying enzymes	0	0.0135	#NUM!	COL4A2
Complement cascade	0	0.00709	#NUM!	CPN1
SRP-dependent cotranslational protein targeting to membrane	0	0.0087	#NUM!	RPS8
TCF dependent signaling in response to WNT	0	0.00957	#NUM!	BCL9L,DVL1
Generic Transcription Pathway	0	0.00234	#NUM!	ZNF706
RNA Polymerase II Transcription	0	0.00645	#NUM!	CSTF3
Gene Silencing by RNA	0	0.01	#NUM!	NUP188
Selenoamino acid metabolism	0	0.00649	#NUM!	RPS8
Oxidative Stress Induced Senescence	0	0.0108	#NUM!	RNF2
Senescence-Associated Secretory Phenotype (SASP)	0	0.013	#NUM!	RPS6KA2
Metabolism of polyamines	0	0.0133	#NUM!	SMOX
Signaling by ROBO receptors	0	0.0082	#NUM!	ARHGAP39
Transcriptional regulation of white adipocyte differentiation	0	0.0109	#NUM!	SREBF2
G alpha (q) signalling events	0	0.0133	#NUM!	ADRA1B,ADRA1D,PLCB1
Transport of bile salts and organic acids, metal ions and amine compounds	0	0.0132	#NUM!	SLC13A1,SLC5A7
Transport of inorganic cations/anions and amino acids/oligopeptides	0	0.00556	#NUM!	SLC4A5
Transport of vitamins, nucleosides, and related molecules	0	0.0098	#NUM!	SLC35C1
TP53 Regulates Metabolic Genes	0	0.00901	#NUM!	AKT3
MAPK6/MAPK4 signaling	0	0.0104	#NUM!	MAPK6
Deubiquitination	0	0.0113	#NUM!	ACTB,ASXL1,PRKN
HDR through Homologous Recombination (HRR) or Single Strand Annealing (SSA)	0	0.00826	#NUM!	ATRIP
Nucleotide Excision Repair	0	0.00952	#NUM!	HMGN1
Major pathway of rRNA processing in the nucleolus and cytosol	0	0.0108	#NUM!	CSNK1D,RPS8
Neutrophil degranulation	0	0.0105	#NUM!	C1orf35,MVP,SLC2A5,TOLLIP,TSPAN14
Keratinization	0	0.00452	#NUM!	KAZN
Signaling by MET	0	0.0116	#NUM!	LAMA2
RNA polymerase II transcribes snRNA genes	0	0.0111	#NUM!	INTS11
Mitotic Prophase	0	0.00862	#NUM!	NUP188
Glucose metabolism	0	0.00877	#NUM!	NUP188
Eukaryotic Translation Initiation	0	0.00787	#NUM!	RPS8
Eukaryotic Translation Termination	0	0.0101	#NUM!	RPS8
Interferon gamma signaling	0	0.0103	#NUM!	STAT1
Transcriptional regulation by RUNX1	0	0.00641	#NUM!	RNF2
Transcriptional regulation by RUNX3	0	0.0098	#NUM!	CCND1
Interferon alpha/beta signaling	0	0.0135	#NUM!	STAT1
Nonsense-Mediated Decay (NMD)	0	0.00833	#NUM!	RPS8
Response of EIF2AK4 (GCN2) to amino acid deficiency	0	0.00952	#NUM!	RPS8
Sensory perception of taste	0	0.0135	#NUM!	TAS1R3
KEAP1-NFE2L2 pathway	0	0.0105	#NUM!	AKT3
Signaling by the B Cell Receptor (BCR)	0	0.00546	#NUM!	ORAI2
Ion channel transport	0	0.0101	#NUM!	BEST4,WNK2
Hepatic Cholestasis	0	0.0125	#NUM!	ADCY1,AKT3,PRKCE
Mitochondrial Dysfunction	0	0.00798	#NUM!	ATPAF1,CACNA2D2,PRKN
VDR/RXR Activation	0	0.0127	#NUM!	PRKCE
WNT/SHH Axonal Guidance Signaling Pathway	0	0.0132	#NUM!	ADCY1,DVL1
Cohesin Chromatin Regulation Pathway	0	0.0081	#NUM!	CDHR5,PCDH15
RAR Activation	0	0.0113	#NUM!	ACTB,ADCY1,AKT3,RHOV,RPS6KA2
Caveolar-mediated Endocytosis Signaling	0	0.013	#NUM!	ACTB
Role of Pattern Recognition Receptors in Recognition of Bacteria and Viruses	0	0.00641	#NUM!	PRKCE
Role of PKR in Interferon Induction and Antiviral Response	0	0.0073	#NUM!	STAT1
Role of NFAT in Regulation of the Immune Response	0	0.00577	#NUM!	AKT3,CD86,CSNK1D,PLCB1,RAP2A,RASD2
FcγRIIB Signaling in B Lymphocytes	0	0.00561	#NUM!	CACNA2D2,RAP2A,RASD2
CCR5 Signaling in Macrophages	0	0.00397	#NUM!	CACNA2D2,PRKCE
Calcium-induced T Lymphocyte Apoptosis	0	0.00216	#NUM!	PRKCE
CTLA4 Signaling in Cytotoxic T Lymphocytes	0	0.00816	#NUM!	AKT3,ARF1,CD86,RAP2A,RASD2
T Helper Cell Differentiation	0	0.00637	#NUM!	CD86,STAT1,STAT4
CD28 Signaling in T Helper Cells	0	0.00575	#NUM!	AKT3,ARPC5L,CD86
IL-15 Signaling	0	0.0076	#NUM!	AKT3,RAP2A,RASD2,RPS6KB1
Dendritic Cell Maturation	0	0.0101	#NUM!	AKT3,CD86,FSCN1,PLCB1,STAT1,STAT4
Relaxin Signaling	0	0.0121	#NUM!	ADCY1,AKT3
ICOS-ICOSL Signaling in T Helper Cells	0	0.00391	#NUM!	AKT3,CD86
Type I Diabetes Mellitus Signaling	0	0.00392	#NUM!	CD86,STAT1
Allograft Rejection Signaling	0	0.00204	#NUM!	CD86
Autoimmune Thyroid Disease Signaling	0	0.00217	#NUM!	CD86
Graft-versus-Host Disease Signaling	0	0.00224	#NUM!	CD86
p70S6K Signaling	0	0.012	#NUM!	AKT3,IRS1,PLCB1,PRKCE,RAP2A,RASD2,RPS6KB1
G Protein Signaling Mediated by Tubby	0	0.00212	#NUM!	PLCB1
Communication between Innate and Adaptive Immune Cells	0	0.00214	#NUM!	CD86,TNFRSF13C
Systemic Lupus Erythematosus Signaling	0	0.0056	#NUM!	AKT3,CD86,CREM,RAP2A,RASD2,TNFRSF13C
CDC42 Signaling	0	0.00865	#NUM!	ARPC5L,DIAPH3,EXOC1,EXOC2,MYL2
FAK Signaling	0	0.0135	#NUM!	ACKR3,ADCYAP1R1,ADRA1B,ADRA1D,AKT3,ARPC5L,CCND1,DOCK1,DRD4,MC1R,OPRK1,RAP2A,RASD2,TAS1R3
Phospholipase C Signaling	0	0.00709	#NUM!	ADCY1,MYL2,PLA2G4E,PLCB1,PRKCE,RAP2A,RASD2,RHOV
Altered T Cell and B Cell Signaling in Rheumatoid Arthritis	0	0.00213	#NUM!	CD86,TNFRSF13C
B Cell Development	0	0.00205	#NUM!	CD86
RANK Signaling in Osteoclasts	0	0.0109	#NUM!	AKT3
Regulation of IL-2 Expression in Activated and Anergic T Lymphocytes	0	0.00431	#NUM!	RAP2A,RASD2
NUR77 Signaling in T Lymphocytes	0	0.00389	#NUM!	CD86,PRKCE
PKCθ Signaling in T Lymphocytes	0	0.00712	#NUM!	CACNA2D2,CD86,RAP2A,RASD2
Role of Hypercytokinemia/hyperchemokinemia in the Pathogenesis of Influenza	0	0.0115	#NUM!	STAT1
PI3K Signaling in B Lymphocytes	0	0.00842	#NUM!	AKT3,IRS1,PLCB1,RAP2A,RASD2
Heparan Sulfate Biosynthesis	0	0.00962	#NUM!	AADAC
Heparan Sulfate Biosynthesis (Late Stages)	0	0.0108	#NUM!	AADAC
Melatonin Degradation I	0	0.0133	#NUM!	LARGE1
D-myo-inositol (1,4,5,6)-Tetrakisphosphate Biosynthesis	0	0.0105	#NUM!	FIG4,PTPN23
Nicotine Degradation II	0	0.0128	#NUM!	LARGE1
D-myo-inositol (3,4,5,6)-tetrakisphosphate Biosynthesis	0	0.0105	#NUM!	FIG4,PTPN23
3-phosphoinositide Biosynthesis	0	0.00901	#NUM!	FIG4,PTPN23
Stearate Biosynthesis I (Animals)	0	0.0118	#NUM!	ACSL6
TEC Kinase Signaling	0	0.00861	#NUM!	ACTB,PRKCE,RHOV,STAT1,STAT4
Oxidative Phosphorylation	0	0.0082	#NUM!	ATPAF1
Unfolded protein response	0	0.0111	#NUM!	SREBF2
Toll-like Receptor Signaling	0	0.0127	#NUM!	TOLLIP
SAPK/JNK Signaling	0	0.00596	#NUM!	IRS1,RAP2A,RASD2
Cardiac β-adrenergic Signaling	0	0.0106	#NUM!	ADCY1,CACNA2D2
Protein Ubiquitination Pathway	0	0.00361	#NUM!	PRKN
FGF Signaling	0	0.0111	#NUM!	AKT3
Xenobiotic Metabolism Signaling	0	0.0135	#NUM!	PRKCE,RAP2A,RASD2,SMOX
IL-4 Signaling	0	0.0103	#NUM!	AKT3,COL4A2,IRS1,RAP2A,RASD2,RPS6KB1
B Cell Receptor Signaling	0	0.00626	#NUM!	AKT3,RAP2A,RASD2,RPS6KB1
Death Receptor Signaling	0	0.0104	#NUM!	ACTB
NF-κB Signaling	0	0.00701	#NUM!	AKT3,NTRK3,RAP2A,RASD2
Hypoxia Signaling in the Cardiovascular System	0	0.0132	#NUM!	CSNK1D
T Cell Receptor Signaling	0	0.00644	#NUM!	AKT3,CD86,RAP2A,RASD2
PD-1, PD-L1 cancer immunotherapy pathway	0	0.00926	#NUM!	AKT3
Sumoylation Pathway	0	0.00917	#NUM!	RHOV
Sirtuin Signaling Pathway	0	0.00926	#NUM!	ATG3,MAPK6,TUBA1A
Iron homeostasis signaling pathway	0	0.00654	#NUM!	SMAD5
Th17 Activation Pathway	0	0.00206	#NUM!	STAT4
NER (Nucleotide Excision Repair, Enhanced Pathway)	0	0.0105	#NUM!	HMGN1
BAG2 Signaling Pathway	0	0.0115	#NUM!	PRKN
T Cell Exhaustion Signaling Pathway	0	0.0105	#NUM!	AKT3,CD86,RAP2A,RASD2,STAT1,STAT4
Systemic Lupus Erythematosus in T Cell Signaling Pathway	0	0.0108	#NUM!	AKT3,CD86,CREM,RAP2A,RASD2,RHOV,RPS6KB1
Systemic Lupus Erythematosus in B Cell Signaling Pathway	0	0.011	#NUM!	AKT3,CCND1,CCND2,PRKCE,RAP2A,RASD2,STAT1,TNFRSF13C
White Adipose Tissue Browning Pathway	0	0.0132	#NUM!	ADCY1,CACNA2D2
Inhibition of ARE-Mediated mRNA Degradation Pathway	0	0.0123	#NUM!	AKT3,MAPK6
Necroptosis Signaling Pathway	0	0.0125	#NUM!	PLA2G4E,STAT1
Xenobiotic Metabolism CAR Signaling Pathway	0	0.00515	#NUM!	PRKCE
Xenobiotic Metabolism PXR Signaling Pathway	0	0.0102	#NUM!	PRKCE,SMOX
Regulation of the Epithelial Mesenchymal Transition in Development Pathway	0	0.0115	#NUM!	DVL1
Calcium Signaling	0	0.0132	#NUM!	CACNA2D2,MYL2,RAP2A
Role of MAPK Signaling in Inhibiting the Pathogenesis of Influenza	0	0.0122	#NUM!	PLA2G4E

## Sheet: top50
Cilium Assembly
O-linked glycosylation
Integrin Signaling
Thyroid Cancer Signaling
FLT3 Signaling in Hematopoietic Progenitor Cells
CXCR4 Signaling
Intra-Golgi and retrograde Golgi-to-ER traffic
RHO GTPases Activate Formins
RHO GTPase cycle
Remodeling of Epithelial Adherens Junctions
Fcγ Receptor-mediated Phagocytosis in Macrophages and Monocytes
Melanocyte Development and Pigmentation Signaling
Serotonin Receptor Signaling
Synaptogenesis Signaling Pathway
Pulmonary Fibrosis Idiopathic Signaling Pathway
COPI-mediated anterograde transport
Translocation of SLC2A4 (GLUT4) to the plasma membrane
Gap Junction Signaling
CNTF Signaling
Eicosanoid Signaling
Cardiac Hypertrophy Signaling
Estrogen Receptor Signaling
Phagosome Formation
Pulmonary Healing Signaling Pathway
Signaling by PTK6
Molecular Mechanisms of Cancer
DHCR24 Signaling Pathway
Endocannabinoid Developing Neuron Pathway
ILK Signaling
Kinesins
HOTAIR Regulatory Pathway
14-3-3-mediated Signaling
Axonal Guidance Signaling
Opioid Signaling Pathway
Prolactin Signaling
UVA-Induced MAPK Signaling
Agrin Interactions at Neuromuscular Junction
IL-8 Signaling
HIF1α Signaling
GM-CSF Signaling
Glioblastoma Multiforme Signaling
mTOR Signaling
Paxillin Signaling
Nuclear Cytoskeleton Signaling Pathway
Breast Cancer Regulation by Stathmin1
Role of OCT4 in Mammalian Embryonic Stem Cell Pluripotency
Sensory processing of sound by inner hair cells of the cochlea
Growth Hormone Signaling
Apelin Endothelial Signaling Pathway
IL-3 Signaling
