# Supplementary material for: Genetic variation associated with Marek’s disease resistance and susceptibility in white leghorn chickens
Source: Poult Sci. 2025 Dec 20;105(3):106311. doi: 10.1016/j.psj.2025.106311 (PMC12819034; doi:10.1016/j.psj.2025.106311)
Supplement: Supplementary file 3 [file mmc3.xls]

## Sheet: All
© 2000-2024 QIAGEN. All rights reserved.
Ingenuity Canonical Pathways	-log(p-value)	Ratio	z-score	Molecules
Cilium Assembly	2.94	0.0287	#NUM!	BBS4,C2CD3,CEP162,PCM1,TUBB3,YWHAG
HIPPO signaling	2.83	0.0455	#NUM!	FAT4,STK3,TEAD3,YWHAG
Melanocyte Development and Pigmentation Signaling	2.62	0.04	#NUM!	ADCY1,BCL2,MC1R,TYR
Protein Kinase A Signaling	2.59	0.0189	#NUM!	ADCY1,ITPR1,MTMR7,PDE8A,PTPRF,PTPRM,RYR2,YWHAG
Phagosome Maturation	2.57	0.0292	#NUM!	ATP6V0D1,CTSK,CTSS,TUBB3,VPS37A
Trafficking and processing of endosomal TLR	2.51	0.133	#NUM!	CTSK,CTSS
Regulation of cholesterol biosynthesis by SREBP (SREBF)	2.35	0.111	#NUM!	KPNB1,SREBF2
Acetylcholine Receptor Signaling Pathway	2.22	0.0243	#NUM!	ADCY1,BCL2,CHRNA10,ITPR1,SLC5A7
Mitotic Prometaphase	2.19	0.0238	#NUM!	NUP98,PCM1,TUBB3,WAPL,YWHAG
ISG15 antiviral mechanism	2.09	0.0405	#NUM!	ARIH1,KPNB1,NUP98
Autophagy	2.04	0.0219	#NUM!	ARNT,ATG3,BCL2,FUNDC1,RB1CC1
Dilated Cardiomyopathy Signaling Pathway	1.98	0.0263	#NUM!	ADCY1,BCL2,ITPR1,RYR2
Pregnenolone Biosynthesis	1.95	0.069	#NUM!	MICAL1,MICAL3
Unfolded protein response	1.86	0.0333	#NUM!	BCL2,DNAJB13,SREBF2
RHO GTPase cycle	1.85	0.0153	#NUM!	ABCD3,ARHGAP31,ARHGAP5,DNMBP,PLEKHG1,STMN2,WDR11
Histidine Degradation VI	1.84	0.0606	#NUM!	MICAL1,MICAL3
Late endosomal microautophagy	1.79	0.0571	#NUM!	HBB,VPS37A
Ubiquinol-10 Biosynthesis (Eukaryotic)	1.66	0.0488	#NUM!	MICAL1,MICAL3
Insulin Secretion Signaling Pathway	1.59	0.0168	#NUM!	ADCY1,ITPR1,RYR2,SSR1,SSR2
Aggrephagy	1.59	0.0444	#NUM!	HSF1,TUBB3
Mitotic G2-G2/M phases	1.54	0.0193	#NUM!	LIN9,PCM1,TUBB3,YWHAG
Adrenomedullin signaling pathway	1.54	0.0193	#NUM!	ADCY1,ARNT,BCL2,ITPR1
Signaling by Insulin receptor	1.53	0.0417	#NUM!	ATP6V0D1,PTPRF
XBP1(S) activates chaperone genes	1.53	0.0417	#NUM!	ATP6V0D1,SSR1
TP53 Regulates Transcription of Cell Cycle Genes	1.48	0.0392	#NUM!	CNOT1,CNOT7
L-dopachrome Biosynthesis	1.48	0.167	#NUM!	TYR
DAG and IP3 signaling	1.47	0.0385	#NUM!	ADCY1,ITPR1
nNOS Signaling in Skeletal Muscle Cells	1.45	0.0377	#NUM!	ITPR1,RYR2
14-3-3-mediated Signaling	1.45	0.0233	#NUM!	SNCA,TUBB3,YWHAG
Gαs Signaling	1.44	0.0231	#NUM!	ADCY1,MC1R,RYR2
MHC class II antigen presentation	1.43	0.0229	#NUM!	CTSK,CTSS,TUBB3
Aryl hydrocarbon receptor signalling	1.42	0.143	#NUM!	ARNT
Intrinsic Pathway for Apoptosis	1.37	0.0339	#NUM!	BCL2,YWHAG
Cardiac conduction	1.36	0.0214	#NUM!	ITPR1,KCNIP1,RYR2
Role of JAK2 in Hormone-like Cytokine Signaling	1.33	0.0323	#NUM!	AGRP,BCL2
Mitotic Metaphase and Anaphase	1.32	0.0163	#NUM!	KPNB1,NUP98,TUBB3,WAPL
Melanin biosynthesis	1.31	0.111	#NUM!	TYR
Thioredoxin Pathway	1.31	0.111	#NUM!	TXNRD3
Deadenylation-dependent mRNA decay	1.31	0.0312	#NUM!	CNOT1,CNOT7
Sensory processing of sound by outer hair cells of the cochlea	1.31	0.0312	#NUM!	CHRNA10,PCDH15
WNT/SHH Axonal Guidance Signaling Pathway	1.28	0.0199	#NUM!	ADCY1,ITPR1,YWHAG
Degradation of the extracellular matrix	1.27	0.0299	#NUM!	CTSK,CTSS
Iron homeostasis signaling pathway	1.27	0.0196	#NUM!	ARNT,ATP6V0D1,HBB
Erythrocytes take up oxygen and release carbon dioxide	1.23	0.0909	#NUM!	HBB
Eumelanin Biosynthesis	1.23	0.0909	#NUM!	TYR
Macroautophagy	1.22	0.0278	#NUM!	ATG3,RB1CC1
Docosahexaenoic Acid (DHA) Signaling	1.21	0.015	#NUM!	ADCY1,BCL2,FABP3,ITPR1
Gap Junction Signaling	1.21	0.0131	#NUM!	ADCY1,GRIK3,ITPR1,PTPRM,TUBB3
Inhibition of ARE-Mediated mRNA Degradation Pathway	1.2	0.0184	#NUM!	CNOT1,CNOT7,YWHAG
G alpha (s) signalling events	1.18	0.0181	#NUM!	ADCY1,MC1R,PDE8A
Hypoxia Signaling in the Cardiovascular System	1.17	0.0263	#NUM!	ARNT,UBE2B
eNOS Signaling	1.17	0.0178	#NUM!	ADCY1,CHRNA10,ITPR1
Translocation of SLC2A4 (GLUT4) to the plasma membrane	1.15	0.0256	#NUM!	TUBB3,YWHAG
Circadian Rhythm Signaling	1.14	0.0142	#NUM!	ADCY1,HSF1,ITPR1,RYR2
Leptin Signaling in Obesity	1.14	0.025	#NUM!	ADCY1,AGRP
IL-7 Signaling Pathway	1.14	0.025	#NUM!	BCL2,EBF1
GPCR-Mediated Integration of Enteroendocrine Signaling Exemplified by an L Cell	1.11	0.0241	#NUM!	ADCY1,ITPR1
PEDF Signaling	1.1	0.0238	#NUM!	BCL2,ZEB1
YAP1- and WWTR1 (TAZ)-stimulated gene expression	1.1	0.0667	#NUM!	TEAD3
Assembly of RNA Polymerase III Complex	1.1	0.0667	#NUM!	SF3A1
Sphingomyelin Metabolism	1.1	0.0667	#NUM!	SMPD2
Erythropoietin Signaling Pathway	1.09	0.0165	#NUM!	ARNT,HBB,ITPR1
Cardiac β-adrenergic Signaling	1.06	0.016	#NUM!	ADCY1,PDE8A,RYR2
D-myo-inositol (1,4,5,6)-Tetrakisphosphate Biosynthesis	1.05	0.0158	#NUM!	MTMR7,PTPRF,PTPRM
D-myo-inositol (3,4,5,6)-tetrakisphosphate Biosynthesis	1.05	0.0158	#NUM!	MTMR7,PTPRF,PTPRM
Mitotic Telophase/Cytokinesis	1.04	0.0588	#NUM!	WAPL
Transcriptional regulation of white adipocyte differentiation	1.03	0.0217	#NUM!	EBF1,SREBF2
Erythrocytes take up carbon dioxide and release oxygen	1.02	0.0556	#NUM!	HBB
GNRH Signaling	1.01	0.0152	#NUM!	ADCY1,ITPR1,MAP3K4
Ceramide Signaling	1.01	0.0211	#NUM!	BCL2,SMPD2
Ion channel transport	1.01	0.0152	#NUM!	ATP10B,ATP6V0D1,RYR2
Serine biosynthesis	0.998	0.0526	#NUM!	SERINC2
RAN Signaling	0.998	0.0526	#NUM!	KPNB1
3-phosphoinositide Degradation	0.992	0.0149	#NUM!	MTMR7,PTPRF,PTPRM
IL-1 Signaling	0.978	0.0202	#NUM!	ADCY1,TOLLIP
Coronavirus Pathogenesis Pathway	0.978	0.0147	#NUM!	BCL2,KPNB1,NUP98
Receptor-type tyrosine-protein phosphatases	0.977	0.05	#NUM!	PTPRF
Class I peroxisomal membrane protein import	0.977	0.05	#NUM!	ABCD3
Activation of NMDA receptors and postsynaptic events	0.971	0.02	#NUM!	ADCY1,TUBB3
Parkinson's Signaling Pathway	0.97	0.0123	#NUM!	ATP6V0D1,ITPR1,SNCA,TUBB3
D-myo-inositol-5-phosphate Metabolism	0.968	0.0146	#NUM!	MTMR7,PTPRF,PTPRM
Factors involved in megakaryocyte development and platelet production	0.964	0.0198	#NUM!	HBB,MICAL1
Apelin Cardiomyocyte Signaling Pathway	0.943	0.0192	#NUM!	ARNT,ITPR1
Signaling by Hippo	0.938	0.0455	#NUM!	STK3
Intra-Golgi and retrograde Golgi-to-ER traffic	0.936	0.0141	#NUM!	MAN1A2,RAB18,TUBB3
Cellular response to heat stress	0.936	0.019	#NUM!	HSF1,NUP98
S Phase	0.936	0.019	#NUM!	LIN9,WAPL
VEGF Signaling	0.936	0.019	#NUM!	ARNT,BCL2
DNA Methylation and Transcriptional Repression Signaling	0.923	0.0187	#NUM!	TCF25,ZEB1
Synaptic adhesion-like molecules	0.92	0.0435	#NUM!	PTPRF
Chaperone Mediated Autophagy	0.92	0.0435	#NUM!	HBB
Adrenergic Receptor Signaling Pathway (Enhanced)	0.91	0.0137	#NUM!	ADCY1,ATP6V0D1,ITPR1
Sumoylation Pathway	0.91	0.0183	#NUM!	SNCA,ZEB1
3-phosphoinositide Biosynthesis	0.897	0.0135	#NUM!	MTMR7,PTPRF,PTPRM
Neutrophil degranulation	0.897	0.0105	#NUM!	CTSS,HBB,KPNB1,RAB18,TOLLIP
Opioid Signalling	0.897	0.018	#NUM!	ADCY1,ITPR1
Interleukin-4 and Interleukin-13 signaling	0.89	0.0179	#NUM!	BCL2,ZEB1
Calcium Signaling	0.872	0.0132	#NUM!	CHRNA10,ITPR1,RYR2
SRP-dependent cotranslational protein targeting to membrane	0.872	0.0174	#NUM!	SSR1,SSR2
FOXO-mediated transcription	0.87	0.0385	#NUM!	YWHAG
Role of MAPK Signaling in Promoting the Pathogenesis of Influenza	0.86	0.0171	#NUM!	ATP6V0D1,BCL2
MyD88 cascade initiated on plasma membrane	0.855	0.037	#NUM!	PELI2
α-Adrenergic Signaling	0.848	0.0168	#NUM!	ADCY1,ITPR1
Hedgehog 'off' state	0.842	0.0167	#NUM!	ADCY1,TUBB3
Sleep NREM Signaling Pathway	0.837	0.0165	#NUM!	ADCY1,YWHAG
O-linked glycosylation	0.831	0.0164	#NUM!	GALNTL6,THSD7A
EGR2 and SOX10-mediated initiation of Schwann cell myelination	0.826	0.0345	#NUM!	SREBF2
cAMP-mediated signaling	0.825	0.0125	#NUM!	ADCY1,MC1R,PDE8A
Sphingosine-1-phosphate Signaling	0.82	0.0161	#NUM!	ADCY1,SMPD2
Amyotrophic Lateral Sclerosis Signaling	0.814	0.016	#NUM!	BCL2,GRIK3
GPCR-Mediated Nutrient Sensing in Enteroendocrine Cells	0.814	0.016	#NUM!	ADCY1,ITPR1
Role of p14/p19ARF in Tumor Suppression	0.812	0.0333	#NUM!	SF3A1
NGF Signaling	0.809	0.0159	#NUM!	MAP3K4,SMPD2
Role of Osteoblasts in Rheumatoid Arthritis Signaling Pathway	0.806	0.0122	#NUM!	BCL2,CTSK,CTSS
Mitochondrial Dysfunction	0.802	0.0106	#NUM!	BCL2,HSF1,ITPR1,SNCA
Cohesin Chromatin Regulation Pathway	0.799	0.0121	#NUM!	HBB,PCDH15,WAPL
Endocannabinoid Developing Neuron Pathway	0.798	0.0156	#NUM!	ADCY1,STMN2
Orexin Signaling Pathway	0.792	0.012	#NUM!	ADCY1,ATP6V0D1,ITPR1
Regulation of lipid metabolism by PPARalpha	0.787	0.0154	#NUM!	ARNT,SREBF2
Renin-Angiotensin Signaling	0.787	0.0154	#NUM!	ADCY1,ITPR1
Mitophagy	0.787	0.0312	#NUM!	FUNDC1
Interleukin-1 family signaling	0.782	0.0153	#NUM!	PELI2,TOLLIP
Activation of Matrix Metalloproteinases	0.774	0.0303	#NUM!	CTSK
RHO GTPases activate PKNs	0.774	0.0303	#NUM!	YWHAG
Protein ubiquitination	0.774	0.0303	#NUM!	UBE2B
MyD88 dependent cascade initiated on endosome	0.774	0.0303	#NUM!	PELI2
Vitamin-C Transport	0.774	0.0303	#NUM!	TXNRD3
Nitric Oxide Signaling in the Cardiovascular System	0.772	0.015	#NUM!	ITPR1,RYR2
SUMOylation of SUMOylation proteins	0.763	0.0294	#NUM!	NUP98
Activation of kainate receptors upon glutamate binding	0.763	0.0294	#NUM!	GRIK3
FOXO-mediated transcription of oxidative stress, metabolic and neuronal genes	0.763	0.0294	#NUM!	AGRP
TR/RXR Activation	0.762	0.0148	#NUM!	SREBF2,UCP3
Neurovascular Coupling Signaling Pathway	0.76	0.0116	#NUM!	ENTPD1,ITPR1,RYR2
Integration of energy metabolism	0.752	0.0146	#NUM!	ADCY1,ITPR1
RHO GTPases activate IQGAPs	0.751	0.0286	#NUM!	TUBB3
Endosomal Sorting Complex Required For Transport (ESCRT)	0.751	0.0286	#NUM!	VPS37A
GABA Receptor Signaling	0.747	0.0145	#NUM!	ADCY1,ITPR1
Superpathway of Inositol Phosphate Compounds	0.747	0.0115	#NUM!	MTMR7,PTPRF,PTPRM
Pancreatic Secretion Signaling Pathway	0.743	0.0114	#NUM!	ADCY1,ITPR1,RYR2
Sphingolipid metabolism	0.743	0.0144	#NUM!	CERS4,SMPD2
G Beta Gamma Signaling	0.743	0.0144	#NUM!	ADCY1,ITPR1
Activation of the pre-replicative complex	0.74	0.0278	#NUM!	CDC7
Transcriptional Regulation by E2F6	0.74	0.0278	#NUM!	CDC7
Interferon Signaling	0.74	0.0278	#NUM!	BCL2
SNARE Signaling Pathway	0.738	0.0143	#NUM!	ADCY1,SNCA
Synaptic Long Term Potentiation	0.738	0.0143	#NUM!	ADCY1,ITPR1
MSP-RON Signaling in Cancer Cells Pathway	0.738	0.0143	#NUM!	ARNT,YWHAG
Effects of PIP2 hydrolysis	0.729	0.027	#NUM!	ITPR1
Gap junction trafficking and regulation	0.719	0.0263	#NUM!	TUBB3
SUMOylation of ubiquitinylation proteins	0.719	0.0263	#NUM!	NUP98
Tryptophan catabolism	0.719	0.0263	#NUM!	KYAT3
Cell Cycle Regulation by BTG Family Proteins	0.719	0.0263	#NUM!	CNOT7
Notch Signaling	0.719	0.0263	#NUM!	DTX2
RHO GTPases Activate Formins	0.715	0.0138	#NUM!	NUP98,TUBB3
Xenobiotic Metabolism General Signaling Pathway	0.71	0.0137	#NUM!	ARNT,MAP3K4
Cardiac Hypertrophy Signaling (Enhanced)	0.708	0.00903	#NUM!	ADCY1,ITPR1,MAP3K4,PDE8A,RYR2
Cell Cycle Checkpoints	0.705	0.0109	#NUM!	CDC7,NUP98,YWHAG
GABAergic Receptor Signaling Pathway (Enhanced)	0.697	0.0134	#NUM!	ADCY1,ITPR1
Apelin Endothelial Signaling Pathway	0.697	0.0134	#NUM!	ADCY1,ARNT
White Adipose Tissue Browning Pathway	0.688	0.0132	#NUM!	ADCY1,ITPR1
Endocannabinoid Cancer Inhibition Pathway	0.676	0.013	#NUM!	ADCY1,SMPD2
RNA Polymerase II Transcription	0.671	0.0129	#NUM!	EAF1,GTF2B
Defensins	0.662	0.0227	#NUM!	ART1
Transcriptional Regulation by NPAS4	0.662	0.0227	#NUM!	ARNT
CLEAR Signaling Pathway	0.66	0.0103	#NUM!	ATP6V0D1,ITPR1,YWHAG
Opioid Signaling Pathway	0.66	0.0103	#NUM!	ADCY1,ITPR1,RYR2
SUMOylation of DNA replication proteins	0.654	0.0222	#NUM!	NUP98
Epithelial Adherens Junction Signaling	0.647	0.0124	#NUM!	STK3,YWHAG
MyD88:MAL(TIRAP) cascade initiated on plasma membrane	0.645	0.0217	#NUM!	PELI2
SUMOylation of RNA binding proteins	0.645	0.0217	#NUM!	NUP98
DNA damage-induced 14-3-3σ Signaling	0.645	0.0217	#NUM!	BCL2
Coronavirus Replication Pathway	0.645	0.0217	#NUM!	TUBB3
Corticotropin Releasing Hormone Signaling	0.643	0.0123	#NUM!	ADCY1,ITPR1
Xenobiotic Metabolism Signaling	0.64	0.0101	#NUM!	ARNT,HS6ST1,MAP3K4
Endocannabinoid Neuronal Synapse Pathway	0.639	0.0123	#NUM!	ADCY1,ITPR1
Aryl Hydrocarbon Receptor Signaling	0.635	0.0122	#NUM!	ARNT,TYR
Relaxin Signaling	0.632	0.0121	#NUM!	ADCY1,PDE8A
HOTAIR Regulatory Pathway	0.632	0.0121	#NUM!	ATG3,HSF1
Activation of gene expression by SREBF (SREBP)	0.629	0.0208	#NUM!	SREBF2
Assembly and cell surface presentation of NMDA receptors	0.629	0.0208	#NUM!	TUBB3
Vasopressin regulates renal water homeostasis via Aquaporins	0.614	0.02	#NUM!	ADCY1
Assembly of RNA Polymerase II Complex	0.614	0.02	#NUM!	GTF2B
NAD Signaling Pathway	0.613	0.0118	#NUM!	RYR2,SLC12A8
MYC Mediated Apoptosis Signaling	0.606	0.0196	#NUM!	BCL2
Pyrimidine Ribonucleotides Interconversion	0.606	0.0196	#NUM!	ENTPD1
UVC-Induced MAPK Signaling	0.606	0.0196	#NUM!	SMPD2
Cell Cycle: G2/M DNA Damage Checkpoint Regulation	0.606	0.0196	#NUM!	YWHAG
Androgen Signaling	0.606	0.0116	#NUM!	GTF2B,ITPR1
Germ Cell-Sertoli Cell Junction Signaling	0.602	0.0116	#NUM!	MAP3K4,TUBB3
Triglyceride metabolism	0.599	0.0192	#NUM!	FABP3
GPER1 signaling	0.599	0.0192	#NUM!	ADCY1
Type II Diabetes Mellitus Signaling	0.599	0.0115	#NUM!	ITPR1,SMPD2
Carboxyterminal post-translational modifications of tubulin	0.592	0.0189	#NUM!	TUBB3
tRNA Splicing	0.592	0.0189	#NUM!	PDE8A
CXCR4 Signaling	0.592	0.0114	#NUM!	ADCY1,ITPR1
CREB Signaling in Neurons	0.589	0.00813	#NUM!	ADCY1,GRIK3,GTF2B,ITPR1,MC1R
Apoptotic execution phase	0.585	0.0185	#NUM!	KPNB1
NR1H2 and NR1H3-mediated signaling	0.578	0.0182	#NUM!	KDM4A
Dermatan Sulfate Biosynthesis (Late Stages)	0.578	0.0182	#NUM!	HS6ST1
Netrin Signaling	0.574	0.011	#NUM!	ITPR1,RYR2
Synaptogenesis Signaling Pathway	0.573	0.00929	#NUM!	ADCY1,ITPR1,SNCA
SUMOylation of chromatin organization proteins	0.571	0.0179	#NUM!	NUP98
DNA Damage Bypass	0.571	0.0179	#NUM!	UBE2B
E3 ubiquitin ligases ubiquitinate target proteins	0.571	0.0179	#NUM!	UBE2B
Cell Cycle Control of Chromosomal Replication	0.571	0.0179	#NUM!	CDC7
Aldosterone Signaling in Epithelial Cells	0.571	0.011	#NUM!	DNAJB13,ITPR1
Sirtuin Signaling Pathway	0.57	0.00926	#NUM!	ATG3,HSF1,SF3A1
CD27 Signaling in Lymphocytes	0.565	0.0175	#NUM!	MAP3K4
Spliceosomal Cycle	0.565	0.0175	#NUM!	SF3A1
Major pathway of rRNA processing in the nucleolus and cytosol	0.558	0.0108	#NUM!	BOP1,PES1
Metabolism of non-coding RNA	0.552	0.0169	#NUM!	NUP98
TNF signaling	0.546	0.0167	#NUM!	SMPD2
GADD45 Signaling	0.546	0.0167	#NUM!	MAP3K4
EGF Signaling	0.546	0.0167	#NUM!	ITPR1
SPINK1 Pancreatic Cancer Pathway	0.546	0.0167	#NUM!	CPN1
NLR signaling pathways	0.54	0.0164	#NUM!	BCL2
Amino acids regulate mTORC1	0.54	0.0164	#NUM!	ATP6V0D1
Regulation of the Epithelial Mesenchymal Transition by Growth Factors Pathway	0.539	0.0104	#NUM!	HSF1,ZEB1
Glutaminergic Receptor Signaling Pathway (Enhanced)	0.535	0.00885	#NUM!	ADCY1,GRIK3,ITPR1
G alpha (z) signalling events	0.534	0.0161	#NUM!	ADCY1
Chondroitin Sulfate Biosynthesis (Late Stages)	0.534	0.0161	#NUM!	HS6ST1
Cholesterol biosynthesis	0.522	0.0156	#NUM!	SREBF2
Heme signaling	0.522	0.0156	#NUM!	HBB
MicroRNA Biogenesis Signaling Pathway	0.521	0.0101	#NUM!	NUP98,SF3A1
Leukocyte Extravasation Signaling	0.518	0.0101	#NUM!	ARHGAP5,MAP3K4
Collagen degradation	0.517	0.0154	#NUM!	CTSK
Assembly of collagen fibrils and other multimeric structures	0.517	0.0154	#NUM!	CTSS
Kinesins	0.517	0.0154	#NUM!	TUBB3
Induction of Apoptosis by HIV1	0.517	0.0154	#NUM!	BCL2
Pyrimidine Ribonucleotides De Novo Biosynthesis	0.517	0.0154	#NUM!	ENTPD1
Dopamine-DARPP32 Feedback in cAMP Signaling	0.515	0.01	#NUM!	ADCY1,ITPR1
ID1 Signaling Pathway	0.509	0.0099	#NUM!	BCL2,CHRNA10
DNA Double Strand Break Response	0.506	0.0149	#NUM!	KDM4A
GABA receptor activation	0.506	0.0149	#NUM!	ADCY1
Mitotic Roles of Polo-Like Kinase	0.506	0.0149	#NUM!	CDC7
PI3K/AKT Signaling	0.501	0.00976	#NUM!	BCL2,YWHAG
RAB geranylgeranylation	0.501	0.0147	#NUM!	RAB18
Remodeling of Epithelial Adherens Junctions	0.501	0.0147	#NUM!	TUBB3
Synaptic Long Term Depression	0.495	0.00966	#NUM!	ITPR1,RYR2
Role of Tissue Factor in Cancer	0.495	0.00966	#NUM!	BCL2,ZEB1
Endothelin-1 Signaling	0.49	0.00957	#NUM!	ADCY1,ITPR1
HSP90 chaperone cycle for steroid hormone receptors in the presence of ligand	0.475	0.0137	#NUM!	TUBB3
Glutamate Receptor Signaling	0.475	0.0137	#NUM!	GRIK3
Interferon alpha/beta signaling	0.471	0.0135	#NUM!	KPNB1
Iron uptake and transport	0.471	0.0135	#NUM!	ATP6V0D1
Neurotransmitter release cycle	0.466	0.0133	#NUM!	SLC5A7
Sensory processing of sound by inner hair cells of the cochlea	0.466	0.0133	#NUM!	PCDH15
ERK5 Signaling	0.466	0.0133	#NUM!	YWHAG
SUMOylation of DNA damage response and repair proteins	0.461	0.0132	#NUM!	NUP98
Chondroitin Sulfate Biosynthesis	0.457	0.013	#NUM!	HS6ST1
Nuclear Cytoskeleton Signaling Pathway	0.456	0.00901	#NUM!	NUP98,TUBB3
Gustation Pathway	0.453	0.00897	#NUM!	ADCY1,ITPR1
Dermatan Sulfate Biosynthesis	0.452	0.0128	#NUM!	HS6ST1
Cellular response to hypoxia	0.448	0.0127	#NUM!	ARNT
trans-Golgi Network Vesicle Budding	0.448	0.0127	#NUM!	TPD52
Amyloid fiber formation	0.448	0.0127	#NUM!	SNCA
VDR/RXR Activation	0.448	0.0127	#NUM!	GTF2B
GDNF Family Ligand-Receptor Interactions	0.448	0.0127	#NUM!	ITPR1
Toll-like Receptor Signaling	0.448	0.0127	#NUM!	TOLLIP
Cytoprotection by HMOX1	0.444	0.0125	#NUM!	HBB
IL-17A Signaling in Fibroblasts	0.444	0.0125	#NUM!	BCL2
HER-2 Signaling in Breast Cancer	0.441	0.00877	#NUM!	KPNB1,NUP98
Signaling by NOTCH1	0.439	0.0123	#NUM!	DTX2
Renal Cell Carcinoma Signaling	0.439	0.0123	#NUM!	ARNT
Folate Signaling Pathway	0.435	0.0122	#NUM!	BCL2
Thrombin Signaling	0.434	0.00866	#NUM!	ADCY1,ITPR1
Role of NFAT in Cardiac Hypertrophy	0.434	0.00866	#NUM!	ADCY1,ITPR1
Role of Osteoblasts, Osteoclasts and Chondrocytes in Rheumatoid Arthritis	0.427	0.00855	#NUM!	BCL2,CTSK
BEX2 Signaling Pathway	0.427	0.0119	#NUM!	BCL2
Role of MAPK Signaling in the Pathogenesis of Influenza	0.415	0.0115	#NUM!	BCL2
Hepatic Cholestasis	0.413	0.00833	#NUM!	ADCY1,MAP3K4
Hedgehog 'on' state	0.411	0.0114	#NUM!	GAS8
Xenobiotic Metabolism AHR Signaling Pathway	0.411	0.0114	#NUM!	ARNT
RNA polymerase II transcribes snRNA genes	0.403	0.0111	#NUM!	GTF2B
FGF Signaling	0.403	0.0111	#NUM!	ITPR1
Sertoli Cell-Sertoli Cell Junction Signaling	0.4	0.00813	#NUM!	MAP3K4,TUBB3
Apelin Adipocyte Signaling Pathway	0.4	0.011	#NUM!	ADCY1
RANK Signaling in Osteoclasts	0.396	0.0109	#NUM!	MAP3K4
RAB GEFs exchange GTP for GDP on RABs	0.393	0.0108	#NUM!	RAB18
Heparan Sulfate Biosynthesis (Late Stages)	0.393	0.0108	#NUM!	HS6ST1
Immunogenic Cell Death Signaling Pathway	0.389	0.0106	#NUM!	BCL2
Extra-nuclear estrogen signaling	0.389	0.0106	#NUM!	BCL2
Dopamine Receptor Signaling	0.389	0.0106	#NUM!	ADCY1
Death Receptor Signaling	0.382	0.0104	#NUM!	BCL2
TGF-β Signaling	0.379	0.0103	#NUM!	BCL2
p53 Signaling	0.375	0.0102	#NUM!	BCL2
Small Cell Lung Cancer Signaling	0.375	0.0102	#NUM!	BCL2
PI Metabolism	0.372	0.0101	#NUM!	MTMR7
UVA-Induced MAPK Signaling	0.372	0.0101	#NUM!	SMPD2
LPS/IL-1 Mediated Inhibition of RXR Function	0.37	0.00766	#NUM!	FABP3,HS6ST1
Gene Silencing by RNA	0.369	0.01	#NUM!	NUP98
ATM Signaling	0.369	0.01	#NUM!	ZEB1
Non-Small Cell Lung Cancer Signaling	0.369	0.01	#NUM!	ITPR1
Protein folding	0.362	0.0098	#NUM!	TUBB3
Transport of vitamins, nucleosides, and related molecules	0.362	0.0098	#NUM!	ARL2BP
Transcriptional regulation by RUNX3	0.362	0.0098	#NUM!	TEAD3
S100 Family Signaling Pathway	0.361	0.00643	#NUM!	ARNT,BCL2,ITPR1,MC1R,RYR2
Heparan Sulfate Biosynthesis	0.356	0.00962	#NUM!	HS6ST1
Apoptosis Signaling	0.356	0.00962	#NUM!	BCL2
Neuropathic Pain Signaling in Dorsal Horn Neurons	0.353	0.00952	#NUM!	ITPR1
Cardiac Hypertrophy Signaling	0.353	0.00741	#NUM!	ADCY1,MAP3K4
DNA Replication Pre-Initiation	0.35	0.00943	#NUM!	KPNB1
Sperm Motility	0.349	0.00735	#NUM!	ITPR1,LTK
COPI-mediated anterograde transport	0.347	0.00935	#NUM!	TUBB3
IGF-1 Signaling	0.347	0.00935	#NUM!	YWHAG
p75 NTR receptor-mediated signalling	0.341	0.00917	#NUM!	SMPD2
Protein Ubiquitination Pathway	0.34	0.00722	#NUM!	DNAJB13,UBE2B
ISGylation Signaling Pathway	0.338	0.00909	#NUM!	ARIH1
TP53 Regulates Metabolic Genes	0.335	0.00901	#NUM!	YWHAG
Platelet homeostasis	0.33	0.00885	#NUM!	ITPR1
Glucose metabolism	0.327	0.00877	#NUM!	NUP98
Mitotic Prophase	0.322	0.00862	#NUM!	NUP98
ABC-family proteins mediated transport	0.319	0.00855	#NUM!	ABCD3
Beta-catenin independent WNT signaling	0.319	0.00855	#NUM!	ITPR1
Huntington's Disease Signaling	0.318	0.0069	#NUM!	ITPR1,SNCA
Processing of Capped Intron-Containing Pre-mRNA	0.317	0.00687	#NUM!	NUP98,SF3A1
Prostate Cancer Signaling	0.316	0.00847	#NUM!	BCL2
CDK5 Signaling	0.314	0.0084	#NUM!	ADCY1
Antioxidant Action of Vitamin C	0.311	0.00833	#NUM!	TXNRD3
Histone Modification Signaling Pathway	0.31	0.00678	#NUM!	KDM4A,YWHAG
Signaling by ROBO receptors	0.306	0.0082	#NUM!	ROBO2
Nucleotide catabolism	0.304	0.00813	#NUM!	ENTPD1
IL-15 Production	0.304	0.00813	#NUM!	LTK
Cholecystokinin/Gastrin-mediated Signaling	0.301	0.00806	#NUM!	ITPR1
ESR-mediated signaling	0.296	0.00794	#NUM!	BCL2
RHOA Signaling	0.296	0.00794	#NUM!	ARHGAP5
ROBO SLIT Signaling Pathway	0.292	0.00781	#NUM!	ROBO2
Pancreatic Adenocarcinoma Signaling	0.292	0.00781	#NUM!	BCL2
BBSome Signaling Pathway	0.289	0.00612	#NUM!	BBS4,MC1R,PCM1
Signaling by VEGF	0.287	0.00769	#NUM!	ITPR1
Role of Osteoclasts in Rheumatoid Arthritis Signaling Pathway	0.286	0.00643	#NUM!	BCL2,CTSK
L1CAM interactions	0.283	0.00758	#NUM!	TUBB3
IL-27 Signaling Pathway	0.283	0.00758	#NUM!	ENTPD1
GP6 Signaling Pathway	0.283	0.00758	#NUM!	ITPR1
Serotonin Receptor Signaling	0.281	0.00604	#NUM!	ADCY1,BCL2,RYR2
Binding and Uptake of Ligands by Scavenger Receptors	0.278	0.00746	#NUM!	HBB
Mitotic G1 phase and G1/S transition	0.278	0.00746	#NUM!	LIN9
HGF Signaling	0.276	0.00741	#NUM!	MAP3K4
STAT3 Pathway	0.274	0.00735	#NUM!	BCL2
fMLP Signaling in Neutrophils	0.27	0.00725	#NUM!	ITPR1
CCR3 Signaling in Eosinophils	0.268	0.00719	#NUM!	ITPR1
Adipogenesis pathway	0.265	0.00714	#NUM!	EBF1
Complement cascade	0.263	0.00709	#NUM!	CPN1
Axonal Guidance Signaling	0.26	0.00581	#NUM!	MICAL1,ROBO2,TUBB3
P2Y Purinergic Receptor Signaling Pathway	0.259	0.00699	#NUM!	ADCY1
Gαi Signaling	0.259	0.00699	#NUM!	ADCY1
Neuroinflammation Signaling Pathway	0.258	0.00602	#NUM!	BCL2,SNCA
CGAS-STING Signaling Pathway	0.256	0.0069	#NUM!	ATP6V0D1
Insulin Receptor Signaling	0.254	0.00685	#NUM!	PTPRF
Myelination Signaling Pathway	0.252	0.00595	#NUM!	ARHGAP5,SREBF2
Electron transport, ATP synthesis, and heat production by uncoupling proteins	0.25	0.00676	#NUM!	UCP3
G-Protein Coupled Receptor Signaling	0.249	0.0056	#NUM!	ADCY1,MAP3K4,MC1R,PDE8A
Transport of bile salts and organic acids, metal ions and amine compounds	0.242	0.00658	#NUM!	SLC5A7
Semaphorin Neuronal Repulsive Signaling Pathway	0.242	0.00658	#NUM!	MICAL1
PTEN Signaling	0.241	0.00654	#NUM!	BCL2
Transcriptional regulation by RUNX1	0.235	0.00641	#NUM!	CTSK
Ovarian Cancer Signaling	0.228	0.00625	#NUM!	BCL2
IL-10 Signaling	0.227	0.00621	#NUM!	BCL2
Microautophagy Signaling Pathway	0.227	0.00621	#NUM!	VPS37A
Ferroptosis Signaling Pathway	0.227	0.00621	#NUM!	SREBF2
DHCR24 Signaling Pathway	0.222	0.0061	#NUM!	SREBF2
C-type lectin receptors (CLRs)	0.22	0.00606	#NUM!	ITPR1
HEY1 Signaling Pathway	0.22	0.00606	#NUM!	ARNT
Fcgamma receptor (FCGR) dependent phagocytosis	0.209	0.00581	#NUM!	ITPR1
Ribonucleotide Reductase Signaling Pathway	0.208	0.00578	#NUM!	BCL2
Glioblastoma Multiforme Signaling	0.203	0.00568	#NUM!	ITPR1
Gαq Signaling	0.2	0.00562	#NUM!	ITPR1
Oxytocin in Brain Signaling Pathway	0	0.0049	#NUM!	ITPR1
Oxytocin Signaling Pathway	0	0.00345	#NUM!	ITPR1
Pulmonary Fibrosis Idiopathic Signaling Pathway	0	0.00306	#NUM!	BCL2
Pathogen Induced Cytokine Storm Signaling Pathway	0	0.00267	#NUM!	RYR2
Glucocorticoid Receptor Signaling	0	0.00338	#NUM!	BCL2,GTF2B
Natural Killer Cell Signaling	0	0.00493	#NUM!	MAP3K4
Neutrophil Extracellular Trap Signaling Pathway	0	0.00241	#NUM!	ITPR1
Chaperone Mediated Autophagy Signaling Pathway	0	0.00467	#NUM!	ATP6V0D1,SNCA,TPD52
Cachexia Signaling Pathway	0	0.00526	#NUM!	ADCY1,BCL2
Sertoli Cell-Germ Cell Junction Signaling Pathway (Enhanced)	0	0.00405	#NUM!	MAP3K4
NRF2-mediated Oxidative Stress Response	0	0.00422	#NUM!	DNAJB13
PPARα/RXRα Activation	0	0.00503	#NUM!	ADCY1
G alpha (i) signalling events	0	0.00331	#NUM!	ADCY1
Phase I - Functionalization of compounds	0	0.00472	#NUM!	ARNT
Fc epsilon receptor (FCERI) signaling	0	0.00448	#NUM!	ITPR1
Class A/1 (Rhodopsin-like receptors)	0	0.00512	#NUM!	MC1R,XK
Expression and translocation of olfactory receptors	0	0.00251	#NUM!	EBF1
Class I MHC mediated antigen processing and presentation	0	0.00515	#NUM!	CTSS,UBE2B
Signaling by the B Cell Receptor (BCR)	0	0.00546	#NUM!	ITPR1
Hepatic Fibrosis / Hepatic Stellate Cell Activation	0	0.00505	#NUM!	BCL2
Protein Sorting Signaling Pathway	0	0.00541	#NUM!	ADCY1
Tight Junction Signaling	0	0.00556	#NUM!	HSF1
RAR Activation	0	0.00454	#NUM!	ADCY1,PDE8A
IL-8 Signaling	0	0.00467	#NUM!	BCL2
Role of NFAT in Regulation of the Immune Response	0	0.00192	#NUM!	ITPR1,KPNB1
FcγRIIB Signaling in B Lymphocytes	0	0.00187	#NUM!	ITPR1
CCR5 Signaling in Macrophages	0	0.00198	#NUM!	ITPR1
Calcium-induced T Lymphocyte Apoptosis	0	0.00216	#NUM!	ITPR1
Cytotoxic T Lymphocyte-mediated Apoptosis of Target Cells	0	0.00235	#NUM!	BCL2
CD28 Signaling in T Helper Cells	0	0.00192	#NUM!	ITPR1
HIF1α Signaling	0	0.00465	#NUM!	ARNT
Cellular Effects of Sildenafil (Viagra)	0	0.00429	#NUM!	ADCY1,BCL2,MC1R
ICOS-ICOSL Signaling in T Helper Cells	0	0.00195	#NUM!	ITPR1
Molecular Mechanisms of Cancer	0	0.00346	#NUM!	ADCY1,BCL2,MC1R
Type I Diabetes Mellitus Signaling	0	0.00196	#NUM!	BCL2
Chronic Myeloid Leukemia Signaling	0	0.00357	#NUM!	BCL2
Production of Nitric Oxide and Reactive Oxygen Species in Macrophages	0	0.00508	#NUM!	MAP3K4
p70S6K Signaling	0	0.00171	#NUM!	YWHAG
Colorectal Cancer Metastasis Signaling	0	0.00362	#NUM!	ADCY1
CDC42 Signaling	0	0.00173	#NUM!	EXOC6B
FAK Signaling	0	0.00193	#NUM!	MC1R,RB1CC1
EIF2 Signaling	0	0.00429	#NUM!	BCL2
AMPK Signaling	0	0.00388	#NUM!	CHRNA10
Phospholipase C Signaling	0	0.00177	#NUM!	ADCY1,ITPR1
Breast Cancer Regulation by Stathmin1	0	0.00503	#NUM!	MC1R,RB1CC1,TUBB3
NUR77 Signaling in T Lymphocytes	0	0.00195	#NUM!	BCL2
PKCθ Signaling in T Lymphocytes	0	0.00356	#NUM!	ITPR1,MAP3K4
OX40 Signaling Pathway	0	0.00209	#NUM!	BCL2
PI3K Signaling in B Lymphocytes	0	0.00168	#NUM!	ITPR1
RHOGDI Signaling	0	0.00442	#NUM!	ARHGAP5
Regulation of the Epithelial-Mesenchymal Transition Pathway	0	0.00513	#NUM!	ZEB1
Estrogen Receptor Signaling	0	0.00483	#NUM!	ADCY1,BCL2
ERK/MAPK Signaling	0	0.00457	#NUM!	YWHAG
SAPK/JNK Signaling	0	0.00199	#NUM!	MAP3K4
B Cell Receptor Signaling	0	0.00313	#NUM!	EBF1,MAP3K4
Integrin Signaling	0	0.00469	#NUM!	ARHGAP5
Phagosome Formation	0	0.00283	#NUM!	ITPR1,MC1R
Systemic Lupus Erythematosus in T Cell Signaling Pathway	0	0.00154	#NUM!	ITPR1
Systemic Lupus Erythematosus in B Cell Signaling Pathway	0	0.00137	#NUM!	BCL2
Hepatic Fibrosis Signaling Pathway	0	0.00234	#NUM!	BCL2
Xenobiotic Metabolism CAR Signaling Pathway	0	0.00515	#NUM!	HS6ST1
Xenobiotic Metabolism PXR Signaling Pathway	0	0.0051	#NUM!	HS6ST1
Tumor Microenvironment Pathway	0	0.00532	#NUM!	BCL2
Eicosanoid Signaling	0	0.00323	#NUM!	ADCY1

## Sheet: TOP50
Cilium Assembly
HIPPO signaling
Melanocyte Development and Pigmentation Signaling
Protein Kinase A Signaling
Phagosome Maturation
Trafficking and processing of endosomal TLR
Regulation of cholesterol biosynthesis by SREBP (SREBF)
Acetylcholine Receptor Signaling Pathway
Mitotic Prometaphase
ISG15 antiviral mechanism
Autophagy
Dilated Cardiomyopathy Signaling Pathway
Pregnenolone Biosynthesis
Unfolded protein response
RHO GTPase cycle
Histidine Degradation VI
Late endosomal microautophagy
Ubiquinol-10 Biosynthesis (Eukaryotic)
Insulin Secretion Signaling Pathway
Aggrephagy
Mitotic G2-G2/M phases
Adrenomedullin signaling pathway
Signaling by Insulin receptor
XBP1(S) activates chaperone genes
TP53 Regulates Transcription of Cell Cycle Genes
L-dopachrome Biosynthesis
DAG and IP3 signaling
nNOS Signaling in Skeletal Muscle Cells
14-3-3-mediated Signaling
Gαs Signaling
MHC class II antigen presentation
Aryl hydrocarbon receptor signalling
Intrinsic Pathway for Apoptosis
Cardiac conduction
Role of JAK2 in Hormone-like Cytokine Signaling
Mitotic Metaphase and Anaphase
Melanin biosynthesis
Thioredoxin Pathway
Deadenylation-dependent mRNA decay
Sensory processing of sound by outer hair cells of the cochlea
WNT/SHH Axonal Guidance Signaling Pathway
Degradation of the extracellular matrix
Iron homeostasis signaling pathway
Erythrocytes take up oxygen and release carbon dioxide
Eumelanin Biosynthesis
Macroautophagy
Docosahexaenoic Acid (DHA) Signaling
Gap Junction Signaling
Inhibition of ARE-Mediated mRNA Degradation Pathway
G alpha (s) signalling events
