# Supplementary material for: Genetic variation associated with Marek’s disease resistance and susceptibility in white leghorn chickens
Source: Poult Sci. 2025 Dec 20;105(3):106311. doi: 10.1016/j.psj.2025.106311 (PMC12819034; doi:10.1016/j.psj.2025.106311)
Supplement: Supplementary file 4 [file mmc4.xls]

## Sheet: All
© 2000-2024 QIAGEN. All rights reserved.
Ingenuity Canonical Pathways	-log(p-value)	Ratio	z-score	Molecules
Telomere Maintenance	3.58	0.0698	#NUM!	H2AC20,H2BC17,RFC4,RPA2,RTEL1,TERT
Activated PKN1 stimulates transcription of AR regulated genes KLK2 and KLK3	3.26	0.108	#NUM!	H2AC20,H2BC17,KDM1A,NCOA2
Activation of anterior HOX genes in hindbrain during early embryogenesis	2.83	0.0617	#NUM!	H2AC20,H2BC17,PKNOX1,POLR2I,RARB
Intra-Golgi and retrograde Golgi-to-ER traffic	2.78	0.0376	#NUM!	ACTR1A,ARFRP1,COPA,COPB1,NBAS,NSF,RAB41,RAB9A
ESR-mediated signaling	2.71	0.0476	#NUM!	ERBB4,H2AC20,H2BC17,KDM1A,NCOA2,POLR2I
Sonic Hedgehog Signaling	2.37	0.0938	#NUM!	GLIS1,PRKAR1A,SUFU
3-phosphoinositide Degradation	2.31	0.0348	#NUM!	CA3,CILP,INPP4B,PPP1R8,PTPRJ,SGPP2,TPTE2
COPI-mediated anterograde transport	2.3	0.0467	#NUM!	ACTR1A,COPA,COPB1,NSF,SPTAN1
Nucleotide Excision Repair Pathway	2.26	0.0857	#NUM!	POLR2I,RPA2,XPC
Synaptogenesis Signaling Pathway	2.19	0.0279	#NUM!	CADM1,CLASP2,GRM5,NAP1L4,NSF,PRKAR1A,RASGRP1,RRAS2,STX1A
Epithelial Adherens Junction Signaling	2.19	0.0373	#NUM!	ACVR2B,CTNNA2,DLL1,FARP2,RRAS2,SFN
Cell Cycle Checkpoints	2.11	0.0291	#NUM!	CDC27,CLASP2,H2BC17,NUDC,PSMA1,RFC4,RPA2,SFN
LGI-ADAM interactions	2.06	0.143	#NUM!	ADAM11,STX1A
Th1 and Th2 Activation Pathway	2.04	0.0347	#NUM!	ACVR2B,CD8A,DLL1,HLA-DPB1,IKZF1,MAF
Leptin Signaling in Obesity	2.03	0.05	#NUM!	NPY,PDE3B,POMC,PRKAR1A
Signaling by NOTCH1	2.01	0.0494	#NUM!	ARRB1,DLL1,DTX4,TBL1X
Activation of gene expression by SREBF (SREBP)	1.88	0.0625	#NUM!	ELOVL6,NCOA2,TBL1X
IL-33 Signaling Pathway	1.88	0.0319	#NUM!	BCL2L1,H2AC20,H2BC17,IL1RN,MAP3K8,PRKAR1A
Th2 Pathway	1.87	0.0365	#NUM!	ACVR2B,DLL1,HLA-DPB1,IKZF1,MAF
D-myo-inositol (1,4,5,6)-Tetrakisphosphate Biosynthesis	1.86	0.0316	#NUM!	CA3,CILP,PPP1R8,PTPRJ,SGPP2,TPTE2
D-myo-inositol (3,4,5,6)-tetrakisphosphate Biosynthesis	1.86	0.0316	#NUM!	CA3,CILP,PPP1R8,PTPRJ,SGPP2,TPTE2
Meiotic recombination	1.83	0.06	#NUM!	H2AC20,H2BC17,RPA2
Hereditary Breast Cancer Signaling	1.83	0.0357	#NUM!	POLR2I,RFC4,RRAS2,SFN,XPC
NER (Nucleotide Excision Repair, Enhanced Pathway)	1.78	0.0421	#NUM!	POLR2I,RFC4,RPA2,XPC
Autism Signaling Pathway	1.78	0.0253	#NUM!	CYFIP1,GRM5,IL1RN,PCCA,PRKAR1A,RARB,RRAS2,WNT3
B-WICH complex positively regulates rRNA expression	1.74	0.0556	#NUM!	H2AC20,H2BC17,POLR1B
Axonal Guidance Signaling	1.74	0.0213	#NUM!	ADAM11,FARP2,GLIS1,MMP27,PITRM1,PRKAR1A,ROBO1,RRAS2,SEMA4G,SUFU,WNT3
Human Embryonic Stem Cell Pluripotency	1.71	0.0293	#NUM!	ACVR2B,FGFR2,ID1,RRAS2,TERT,WNT3
D-myo-inositol-5-phosphate Metabolism	1.7	0.0291	#NUM!	CA3,CILP,PPP1R8,PTPRJ,SGPP2,TPTE2
WNT/SHH Axonal Guidance Signaling Pathway	1.7	0.0331	#NUM!	GLIS1,PRKAR1A,SFN,TRPC7,WNT3
Pulmonary Fibrosis Idiopathic Signaling Pathway	1.7	0.0245	#NUM!	ACVR2B,COL4A6,FGFR2,MMP27,RRAS2,RTEL1,TERT,WNT3
Role of Tissue Factor in Cancer	1.69	0.029	#NUM!	ACVR2B,ARRB1,BCL2L1,PRSS2,Prss3b,RRAS2
CD27 Signaling in Lymphocytes	1.68	0.0526	#NUM!	BCL2L1,MAP3K14,MAP3K8
TCF dependent signaling in response to WNT	1.67	0.0287	#NUM!	H2AC20,H2BC17,PSMA1,SOX6,TERT,WNT3
Netrin-1 signaling	1.66	0.0517	#NUM!	DSCAM,ROBO1,TRPC7
Apoptosis Signaling	1.65	0.0385	#NUM!	BCL2L1,MAP3K14,RRAS2,SPTAN1
Nucleotide Excision Repair	1.64	0.0381	#NUM!	POLR2I,RFC4,RPA2,XPC
DNA Replication Pre-Initiation	1.62	0.0377	#NUM!	CDC27,H2AC20,H2BC17,PSMA1
RAF/MAP kinase cascade	1.62	0.0254	#NUM!	ARRB1,ERBB4,FGFR2,PSMA1,RASGRP1,RET,SPTAN1
Potassium Channels	1.61	0.0374	#NUM!	HCN4,KCNF1,KCNH7,KCNS3
PPAR Signaling	1.61	0.0374	#NUM!	IL1RN,MAP3K14,NR0B2,RRAS2
IGF-1 Signaling	1.61	0.0374	#NUM!	GRB10,PRKAR1A,RRAS2,SFN
RORA activates gene expression	1.6	0.0833	#NUM!	NCOA2,TBL1X
IL-10 Signaling	1.59	0.0311	#NUM!	BCL2L1,HLA-DPB1,IL1RN,MAF,MAP3K14
Role of JAK2 in Hormone-like Cytokine Signaling	1.59	0.0484	#NUM!	BCL2L1,NPY,POMC
3-phosphoinositide Biosynthesis	1.56	0.027	#NUM!	CA3,CILP,PPP1R8,PTPRJ,SGPP2,TPTE2
Processing of Capped Intron-Containing Pre-mRNA	1.51	0.0241	#NUM!	CDC5L,EFTUD2,GLE1,LSM3,PCF11,POLR2I,PPP1R8
DNA methylation	1.48	0.0714	#NUM!	H2AC20,H2BC17
G-Protein Coupled Receptor Signaling	1.47	0.0182	#NUM!	ADGRA2,ARRB1,GRM5,HCN4,HTR1D,HTR2A,MAP3K14,MAP3K8,PDE3B,PRKAR1A,RASGRP1,RRAS2,SMPDL3B
SPINK1 General Cancer Pathway	1.47	0.0435	#NUM!	PRSS2,Prss3b,RRAS2
Hedgehog 'off' state	1.45	0.0333	#NUM!	MKS1,PRKAR1A,PSMA1,SUFU
HDR through Homologous Recombination (HRR) or Single Strand Annealing (SSA)	1.44	0.0331	#NUM!	H2BC17,RFC4,RPA2,RTEL1
Sleep NREM Signaling Pathway	1.44	0.0331	#NUM!	GABRB3,PRKAR1A,RRAS2,SFN
Insulin processing	1.42	0.0667	#NUM!	EXOC4,STX1A
Basal Cell Carcinoma Signaling	1.41	0.0411	#NUM!	GLIS1,SUFU,WNT3
ERK5 Signaling	1.38	0.04	#NUM!	MAP3K8,RRAS2,SFN
Protein Sorting Signaling Pathway	1.37	0.027	#NUM!	ARFGEF2,COPA,COPB1,PRKAR1A,RAB11FIP1
Senescence-Associated Secretory Phenotype (SASP)	1.35	0.039	#NUM!	CDC27,H2AC20,H2BC17
BMAL1:CLOCK,NPAS2 activates circadian gene expression	1.35	0.0606	#NUM!	NCOA2,TBL1X
Synthesis of DNA	1.35	0.0308	#NUM!	CDC27,PSMA1,RFC4,RPA2
RHO GTPase cycle	1.33	0.0197	#NUM!	ARAP2,ARHGAP17,CYFIP1,FARP2,NUDC,RHPN1,RRAS2,SLC4A7,SPTAN1
SIRT1 negatively regulates rRNA expression	1.32	0.0588	#NUM!	H2AC20,H2BC17
FOXO-mediated transcription of oxidative stress, metabolic and neuronal genes	1.32	0.0588	#NUM!	NPY,POMC
Wound Healing Signaling Pathway	1.31	0.0234	#NUM!	ACVR2B,COL4A6,FGFR2,IL1RN,MAP3K14,RRAS2
Cytoprotection by HMOX1	1.31	0.0375	#NUM!	HM13,NCOA2,TBL1X
Superpathway of Inositol Phosphate Compounds	1.27	0.0229	#NUM!	CA3,CILP,PPP1R8,PTPRJ,SGPP2,TPTE2
Pancreatic Secretion Signaling Pathway	1.26	0.0228	#NUM!	CA3,NSF,PRKAR1A,SLC4A7,SLC9A1,STX1A
PPARα/RXRα Activation	1.26	0.0251	#NUM!	ACVR2B,MAP3K14,NR0B2,PRKAR1A,RRAS2
Effects of PIP2 hydrolysis	1.26	0.0541	#NUM!	RASGRP1,TRPC7
PRC2 methylates histones and DNA	1.26	0.0541	#NUM!	H2AC20,H2BC17
ID1 Signaling Pathway	1.24	0.0248	#NUM!	ACVR2B,BCL2L1,FGFR2,ID1,RRAS2
Notch Signaling	1.24	0.0526	#NUM!	DLL1,DTX4
Costimulation by the CD28 family	1.23	0.0349	#NUM!	HLA-DPB1,MAP3K14,MAP3K8
Myelination Signaling Pathway	1.23	0.0208	#NUM!	ACVR2B,ERBB4,FGFR2,GLIS1,PRKAR1A,RRAS2,WNT3
Transmission across Electrical Synapses	1.22	0.167	#NUM!	GJC1
Regulation of the Epithelial Mesenchymal Transition in Development Pathway	1.22	0.0345	#NUM!	GLIS1,SUFU,WNT3
ERCC6 (CSB) and EHMT2 (G9a) positively regulate rRNA expression	1.22	0.0513	#NUM!	H2AC20,H2BC17
Hedgehog 'on' state	1.21	0.0341	#NUM!	ARRB1,PSMA1,SUFU
Glutamate binding, activation of AMPA receptors and synaptic plasticity	1.2	0.05	#NUM!	GRIP1,NSF
Insulin Receptor Signaling	1.2	0.0274	#NUM!	GRB10,PDE3B,PRKAR1A,RRAS2
Xenobiotic Metabolism General Signaling Pathway	1.2	0.0274	#NUM!	MAF,MAP3K14,MAP3K8,RRAS2
Cilium Assembly	1.19	0.0239	#NUM!	ACTR1A,ARL3,DYNLRB1,EXOC4,MKS1
RNA polymerase II transcribes snRNA genes	1.18	0.0333	#NUM!	PCF11,POLR2I,SSU72
Colorectal Cancer Metastasis Signaling	1.18	0.0217	#NUM!	ARRB1,BCL2L1,MMP27,PRKAR1A,RRAS2,WNT3
NoRC negatively regulates rRNA expression	1.18	0.0488	#NUM!	H2AC20,H2BC17
NGF-stimulated transcription	1.18	0.0488	#NUM!	ARC,ID1
BMP signaling pathway	1.16	0.0326	#NUM!	ACVR2B,PRKAR1A,RRAS2
FLT3 Signaling	1.16	0.0476	#NUM!	GRB10,PTPRJ
GDP-L-fucose Biosynthesis I (from GDP-D-mannose)	1.16	0.143	#NUM!	GFUS
RAB GEFs exchange GTP for GDP on RABs	1.15	0.0323	#NUM!	ANKRD27,RAB9A,TRAPPC12
RET signaling	1.14	0.0465	#NUM!	GRB10,RET
Death Receptor Signaling	1.12	0.0312	#NUM!	MAP3K14,SPTAN1,TNFRSF21
Huntington's Disease Signaling	1.1	0.0207	#NUM!	BCL2L1,GRM5,NSF,POLR2I,PSMA1,STX1A
p53 Signaling	1.1	0.0306	#NUM!	BCL2L1,SFN,WT1
Resolution of Abasic Sites (AP sites)	1.09	0.0435	#NUM!	RFC4,RPA2
DNA damage-induced 14-3-3σ Signaling	1.09	0.0435	#NUM!	BCL2L1,SFN
Coronavirus Replication Pathway	1.09	0.0435	#NUM!	COPA,COPB1
Ovarian Cancer Signaling	1.08	0.025	#NUM!	ARRB1,PRKAR1A,RRAS2,WNT3
Gene Silencing by RNA	1.08	0.03	#NUM!	H2AC20,H2BC17,POLR2I
Melanocyte Development and Pigmentation Signaling	1.08	0.03	#NUM!	POMC,PRKAR1A,RRAS2
Apelin Pancreas Signaling Pathway	1.08	0.0426	#NUM!	PDE3B,PRKAR1A
Histone Modification Signaling Pathway	1.07	0.0203	#NUM!	H2AC20,H2BC17,KDM1A,PHF2,SFN,ZFAT
Ferroptosis Signaling Pathway	1.07	0.0248	#NUM!	CARS1,H2AC20,H2BC17,RRAS2
Glucocorticoid Receptor Signaling	1.07	0.0169	#NUM!	BCL2L1,HLA-DPB1,IL1RN,MAP3K14,NCOA2,NDUFB9,POLR2I,POMC,RARB,RRAS2
Xenobiotic Metabolism Signaling	1.06	0.0202	#NUM!	GRIP1,HS2ST1,MAF,MAP3K14,MAP3K8,RRAS2
Inhibition of ARE-Mediated mRNA Degradation Pathway	1.06	0.0245	#NUM!	POMC,PRKAR1A,PSMA1,SFN
2-ketoglutarate Dehydrogenase Complex	1.05	0.111	#NUM!	OGDH
1,25-dihydroxyvitamin D3 Biosynthesis	1.05	0.111	#NUM!	CYP2R1
Transcriptional Regulatory Network in Embryonic Stem Cells	1.05	0.0244	#NUM!	ACVR2B,FGFR2,RRAS2,WNT3
Nucleosome assembly	1.05	0.0408	#NUM!	H2AC20,H2BC17
HEY1 Signaling Pathway	1.04	0.0242	#NUM!	ACVR2B,DLL1,ERBB4,MMP27
HOTAIR Regulatory Pathway	1.04	0.0242	#NUM!	KDM1A,MMP27,TWIST2,WNT3
G alpha (s) signalling events	1.04	0.0241	#NUM!	ARRB1,CALCB,PDE3B,POMC
Cellular response to heat stress	1.03	0.0286	#NUM!	COL4A6,RPA2,TNFRSF21
VEGF Signaling	1.03	0.0286	#NUM!	BCL2L1,RRAS2,SFN
PI3K Cascade	1.02	0.0392	#NUM!	FGFR2,PDE3B
Transcriptional regulation of granulopoiesis	1.02	0.0392	#NUM!	H2AC20,H2BC17
MYC Mediated Apoptosis Signaling	1.02	0.0392	#NUM!	BCL2L1,PRKAR1A
Cachexia Signaling Pathway	1.01	0.0184	#NUM!	ACVR2B,IL1RN,NPY,PDE3B,POMC,PRKAR1A,PSMA1
POU5F1 (OCT4), SOX2, NANOG repress genes related to differentiation	1.01	0.1	#NUM!	TSC22D1
RHO GTPases Activate Rhotekin and Rhophilins	1.01	0.1	#NUM!	RHPN1
PD-1, PD-L1 cancer immunotherapy pathway	1	0.0278	#NUM!	BCL2L1,HLA-DPB1,RASGRP1
Role of Osteoclasts in Rheumatoid Arthritis Signaling Pathway	0.992	0.0193	#NUM!	ADAM11,COL4A6,CTNNA2,MAP3K14,MMP27,RRAS2
Signaling by NOTCH3	0.988	0.0377	#NUM!	DLL1,IKZF1
tRNA Splicing	0.988	0.0377	#NUM!	PDE3B,SMPDL3B
Germ Cell-Sertoli Cell Junction Signaling	0.988	0.0231	#NUM!	CTNNA2,MAP3K14,MAP3K8,RRAS2
WNT/β-catenin Signaling	0.981	0.023	#NUM!	ACVR2B,RARB,SOX6,WNT3
Apoptotic execution phase	0.975	0.037	#NUM!	PKP1,SPTAN1
NR1H2 and NR1H3-mediated signaling	0.962	0.0364	#NUM!	KDM1A,TBL1X
Sertoli Cell-Sertoli Cell Junction Signaling	0.959	0.0203	#NUM!	CTNNA2,MAP3K14,MAP3K8,RRAS2,SPTAN1
Sertoli Cell-Germ Cell Junction Signaling Pathway (Enhanced)	0.954	0.0202	#NUM!	CTNNA2,MAP3K14,MAP3K8,PRKAR1A,RRAS2
Cohesin Chromatin Regulation Pathway	0.954	0.0202	#NUM!	CDC27,H2AC20,H2BC17,PCDH9,POLR2I
Molecular Mechanisms of Cancer	0.953	0.015	#NUM!	ACVR2B,ADGRA2,BCL2L1,CTNNA2,GRM5,HTR1D,HTR2A,ID1,MMP27,PRKAR1A,RASGRP1,RRAS2,SUFU
DNA Damage Bypass	0.949	0.0357	#NUM!	RFC4,RPA2
Tight Junction Signaling	0.941	0.0222	#NUM!	NSF,PRKAR1A,SPTAN1,STX1A
Meiotic synapsis	0.936	0.0351	#NUM!	H2AC20,H2BC17
Glyoxylate metabolism and glycine degradation	0.936	0.0351	#NUM!	GNMT,OGDH
Neurexins and neuroligins	0.936	0.0351	#NUM!	GRM5,STX1A
Lymphotoxin β Receptor Signaling	0.936	0.0351	#NUM!	BCL2L1,MAP3K14
Spliceosomal Cycle	0.936	0.0351	#NUM!	CDC5L,EFTUD2
Netrin Signaling	0.935	0.0221	#NUM!	DSCAM,NSF,PRKAR1A,STX1A
Methylmalonyl Pathway	0.934	0.0833	#NUM!	PCCA
Mitotic Prophase	0.932	0.0259	#NUM!	GORASP2,H2AC20,H2BC17
Sirtuin Signaling Pathway	0.93	0.0185	#NUM!	ATG14,MAP1LC3A,NDUFB9,POLR1B,RARB,XPC
Neutrophil degranulation	0.928	0.0168	#NUM!	COPB1,CYFIP1,NAPRT,PKP1,PRSS2,PTPRJ,S100A11,SPTAN1
Cardiac Hypertrophy Signaling (Enhanced)	0.928	0.0162	#NUM!	ACVR2B,FGFR2,MAP3K14,MAP3K8,PDE3B,PRKAR1A,RRAS2,SMPDL3B,WNT3
Transcriptional regulation by RUNX2	0.923	0.0345	#NUM!	MAF,TWIST2
Intrinsic Pathway for Apoptosis	0.911	0.0339	#NUM!	BCL2L1,SFN
Peptide hormone biosynthesis	0.902	0.0769	#NUM!	POMC
RHOBTB3 ATPase cycle	0.902	0.0769	#NUM!	RAB9A
Assembly of RNA Polymerase I Complex	0.902	0.0769	#NUM!	POLR1B
DNA Damage/Telomere Stress Induced Senescence	0.899	0.0333	#NUM!	H2AC20,H2BC17
RUNX1 regulates megakaryocyte differentiation and platelet function	0.899	0.0333	#NUM!	H2AC20,H2BC17
GADD45 Signaling	0.899	0.0333	#NUM!	ACVR2B,WT1
SPINK1 Pancreatic Cancer Pathway	0.899	0.0333	#NUM!	PRSS2,Prss3b
Acute Phase Response Signaling	0.898	0.0214	#NUM!	C2,IL1RN,MAP3K14,RRAS2
Signaling by ROBO receptors	0.885	0.0246	#NUM!	CLASP2,PSMA1,ROBO1
IL-15 Production	0.877	0.0244	#NUM!	ERBB4,FGFR2,RET
Th1 Pathway	0.877	0.0244	#NUM!	CD8A,DLL1,HLA-DPB1
NIK-->noncanonical NF-kB signaling	0.876	0.0323	#NUM!	MAP3K14,PSMA1
Endometrial Cancer Signaling	0.876	0.0323	#NUM!	CTNNA2,RRAS2
Phototransduction Pathway	0.876	0.0323	#NUM!	ARR3,PRKAR1A
Reversible hydration of carbon dioxide	0.872	0.0714	#NUM!	CA3
Processing of SMDT1	0.872	0.0714	#NUM!	MICU1
Transcriptional regulation of testis differentiation	0.872	0.0714	#NUM!	WT1
Role of NANOG in Mammalian Embryonic Stem Cell Pluripotency	0.87	0.0242	#NUM!	ACVR2B,RRAS2,WNT3
Role of Macrophages, Fibroblasts and Endothelial Cells in Rheumatoid Arthritis	0.864	0.0177	#NUM!	IL1RN,MAP3K14,PRSS2,Prss3b,RRAS2,WNT3
NGF Signaling	0.855	0.0238	#NUM!	MAP3K14,MAP3K8,RRAS2
Heme signaling	0.854	0.0312	#NUM!	NCOA2,TBL1X
Regulation of the Epithelial-Mesenchymal Transition Pathway	0.851	0.0205	#NUM!	FGFR2,RRAS2,TWIST2,WNT3
Trafficking and processing of endosomal TLR	0.844	0.0667	#NUM!	CNPY3
Mitochondrial calcium ion transport	0.844	0.0667	#NUM!	MICU1
Assembly of RNA Polymerase III Complex	0.844	0.0667	#NUM!	BRF2
Collagen degradation	0.843	0.0308	#NUM!	COL4A6,PRSS2
Induction of Apoptosis by HIV1	0.843	0.0308	#NUM!	BCL2L1,MAP3K14
GNRH Signaling	0.839	0.0203	#NUM!	MAP3K14,MAP3K8,PRKAR1A,RRAS2
MicroRNA Biogenesis Signaling Pathway	0.834	0.0202	#NUM!	GLE1,MTCL1,POLR2I,RRAS2
14-3-3-mediated Signaling	0.833	0.0233	#NUM!	PDCD6IP,RRAS2,SFN
IL-6 Signaling	0.833	0.0233	#NUM!	IL1RN,MAP3K14,RRAS2
Transcriptional Regulation by MECP2	0.833	0.0303	#NUM!	DLL1,TBL1X
Regulation of lipid metabolism by PPARalpha	0.826	0.0231	#NUM!	NCOA2,TBL1X,TNFRSF21
Signaling by ERBB4	0.822	0.0299	#NUM!	ERBB4,GABRB3
Interleukin-1 family signaling	0.819	0.0229	#NUM!	IL1RN,MAP3K8,PSMA1
Pulmonary Healing Signaling Pathway	0.817	0.0199	#NUM!	FGFR2,MMP27,RRAS2,WNT3
TNFR2 non-canonical NF-kB pathway	0.812	0.0294	#NUM!	MAP3K14,PSMA1
RAB geranylgeranylation	0.812	0.0294	#NUM!	RAB41,RAB9A
PXR/RXR Activation	0.802	0.029	#NUM!	NR0B2,PRKAR1A
PI3K/AKT Signaling	0.796	0.0195	#NUM!	BCL2L1,MAP3K8,RRAS2,SFN
2-oxobutanoate Degradation I	0.794	0.0588	#NUM!	PCCA
Agrin Interactions at Neuromuscular Junction	0.792	0.0286	#NUM!	ERBB4,RRAS2
ERBB4 Signaling	0.792	0.0286	#NUM!	ERBB4,RRAS2
TCR signaling	0.792	0.0222	#NUM!	HLA-DPB1,PSMA1,PTPRJ
TR/RXR Activation	0.792	0.0222	#NUM!	NCOA2,PDE3B,PFKP
HGF Signaling	0.792	0.0222	#NUM!	MAP3K14,MAP3K8,RRAS2
GM-CSF Signaling	0.783	0.0282	#NUM!	BCL2L1,RRAS2
Integration of energy metabolism	0.779	0.0219	#NUM!	KCNS3,PRKAR1A,STX1A
Circadian Clock	0.773	0.0278	#NUM!	NCOA2,TBL1X
Macroautophagy	0.773	0.0278	#NUM!	ATG14,MAP1LC3A
Vitamin D (calciferol) metabolism	0.771	0.0556	#NUM!	CYP2R1
Response of EIF2AK1 (HRI) to heme deficiency	0.771	0.0556	#NUM!	GRB10
Mitotic Prometaphase	0.77	0.019	#NUM!	ACTR1A,CLASP2,NUDC,TUBGCP5
Glutamate Receptor Signaling	0.764	0.0274	#NUM!	GRIP1,GRM5
SNARE Signaling Pathway	0.76	0.0214	#NUM!	NSF,PRKAR1A,STX1A
Synaptic Long Term Potentiation	0.76	0.0214	#NUM!	GRM5,PRKAR1A,RRAS2
Adipogenesis pathway	0.76	0.0214	#NUM!	ACVR2B,FGFR2,KDM1A
Signaling by Activin	0.75	0.0526	#NUM!	ACVR2B
Sphingosine and Sphingosine-1-phosphate Metabolism	0.75	0.0526	#NUM!	SGPP2
Sensory processing of sound by inner hair cells of the cochlea	0.746	0.0267	#NUM!	SPTAN1,STX1A
Pyridoxal 5'-phosphate Salvage Pathway	0.746	0.0267	#NUM!	MAP3K8,PNPO
Gαi Signaling	0.741	0.021	#NUM!	HTR1D,PRKAR1A,RRAS2
Cellular Effects of Sildenafil (Viagra)	0.737	0.0143	#NUM!	ACVR2B,ADGRA2,GRM5,HCN4,HTR1D,HTR2A,ID1,PDE3B,PRKAR1A,SLC9A1
Cytosolic iron-sulfur cluster assembly	0.73	0.05	#NUM!	RTEL1
Receptor-type tyrosine-protein phosphatases	0.73	0.05	#NUM!	SLITRK1
Mismatch Repair in Eukaryotes	0.73	0.05	#NUM!	RFC4
Caveolar-mediated Endocytosis Signaling	0.728	0.026	#NUM!	COPA,COPB1
Translocation of SLC2A4 (GLUT4) to the plasma membrane	0.72	0.0256	#NUM!	EXOC4,SFN
Role of WNT/GSK-3β Signaling in the Pathogenesis of Influenza	0.72	0.0256	#NUM!	NCOA2,WNT3
Mitochondrial biogenesis	0.712	0.0253	#NUM!	NCOA2,TBL1X
Amyloid fiber formation	0.712	0.0253	#NUM!	H2AC20,H2BC17
VDR/RXR Activation	0.712	0.0253	#NUM!	NCOA2,WT1
NF-κB Activation by Viruses	0.712	0.0253	#NUM!	MAP3K14,RRAS2
Role of JAK family kinases in IL-6-type Cytokine Signaling	0.712	0.0253	#NUM!	BCL2L1,POMC
GDNF Family Ligand-Receptor Interactions	0.712	0.0253	#NUM!	RET,RRAS2
Toll-like Receptor Signaling	0.712	0.0253	#NUM!	IL1RN,MAP3K14
Signaling by Type 1 Insulin-like Growth Factor 1 Receptor (IGF1R)	0.711	0.0476	#NUM!	CILP
Signaling by FGFR2	0.695	0.0247	#NUM!	FGFR2,POLR2I
Thyroid Cancer Signaling	0.695	0.0247	#NUM!	RET,RRAS2
White Adipose Tissue Browning Pathway	0.694	0.0199	#NUM!	FGFR2,PRKAR1A,RARB
tRNA Charging	0.687	0.0244	#NUM!	CARS1,FARSB
JAK/STAT Signaling	0.687	0.0244	#NUM!	BCL2L1,RRAS2
Autophagy	0.684	0.0175	#NUM!	ATG14,GORASP2,MAP1LC3A,PRKAR1A
PTEN Signaling	0.683	0.0196	#NUM!	BCL2L1,FGFR2,RRAS2
Mismatch Repair	0.676	0.0435	#NUM!	RPA2
Formation of paraxial mesoderm	0.676	0.0435	#NUM!	DLL1
PEDF Signaling	0.672	0.0238	#NUM!	BCL2L1,RRAS2
Transcriptional regulation by RUNX1	0.666	0.0192	#NUM!	H2AC20,H2BC17,PSMA1
LPS-stimulated MAPK Signaling	0.664	0.0235	#NUM!	MAP3K14,RRAS2
Rap1 signalling	0.659	0.0417	#NUM!	RASGRP1
Other interleukin signaling	0.659	0.0417	#NUM!	STX1A
Role of Osteoblasts, Osteoclasts and Chondrocytes in Rheumatoid Arthritis	0.658	0.0171	#NUM!	ACVR2B,IL1RN,MAP3K14,WNT3
Estrogen-Dependent Breast Cancer Signaling	0.657	0.0233	#NUM!	RRAS2,TERT
Signaling by NODAL	0.644	0.04	#NUM!	ACVR2B
Nephrin family interactions	0.644	0.04	#NUM!	SPTAN1
Insertion of tail-anchored proteins into the endoplasmic reticulum membrane	0.644	0.04	#NUM!	STX1A
Pre-NOTCH Expression and Processing	0.642	0.0227	#NUM!	H2AC20,H2BC17
Microautophagy Signaling Pathway	0.64	0.0186	#NUM!	COL4A6,MAP1LC3A,PSMA1
cAMP-mediated signaling	0.633	0.0167	#NUM!	HTR1D,PDE3B,PRKAR1A,SMPDL3B
FOXO-mediated transcription	0.629	0.0385	#NUM!	SFN
Aryl Hydrocarbon Receptor Signaling	0.625	0.0183	#NUM!	NCOA2,NR0B2,RARB
BBSome Signaling Pathway	0.621	0.0143	#NUM!	ADGRA2,GLIS1,GRM5,HTR1D,HTR2A,POMC,PRKAR1A
Regulation of mitotic cell cycle	0.621	0.022	#NUM!	CDC27,PSMA1
Relaxin Signaling	0.62	0.0182	#NUM!	PDE3B,PRKAR1A,SMPDL3B
Cardiomyocyte Differentiation via BMP Receptors	0.614	0.037	#NUM!	ACVR2B
Transcriptional regulation of white adipocyte differentiation	0.614	0.0217	#NUM!	NCOA2,TBL1X
RANK Signaling in Osteoclasts	0.614	0.0217	#NUM!	MAP3K14,MAP3K8
Mitotic Metaphase and Anaphase	0.613	0.0163	#NUM!	CDC27,CLASP2,NUDC,PSMA1
Oxidative Stress Induced Senescence	0.607	0.0215	#NUM!	H2AC20,H2BC17
ERBB Signaling	0.607	0.0215	#NUM!	ERBB4,RRAS2
Serotonin Receptor Signaling	0.602	0.0141	#NUM!	ARFGEF2,ARRB1,HTR1D,HTR2A,PRKAR1A,RRAS2,TRPC7
Signaling by BMP	0.601	0.0357	#NUM!	ACVR2B
WNT ligand biogenesis and trafficking	0.601	0.0357	#NUM!	WNT3
Urea cycle	0.601	0.0357	#NUM!	SLC25A15
Estrogen Receptor Signaling	0.598	0.0145	#NUM!	MMP27,NCOA2,NDUFB9,NR0B2,PRKAR1A,RRAS2
NAD Signaling Pathway	0.596	0.0176	#NUM!	H2BC17,NAPRT,POLR2I
Phagosome Maturation	0.591	0.0175	#NUM!	DYNLRB1,NSF,STX1A
Regulation of TP53 Activity through Phosphorylation	0.588	0.0208	#NUM!	RFC4,RPA2
TNFs bind their physiological receptors	0.588	0.0345	#NUM!	TNFRSF6B
Processing of Capped Intronless Pre-mRNA	0.588	0.0345	#NUM!	PCF11
Androgen Signaling	0.587	0.0174	#NUM!	NCOA2,POLR2I,PRKAR1A
Interferon gamma signaling	0.581	0.0206	#NUM!	HLA-DPB1,TRIM8
TGF-β Signaling	0.581	0.0206	#NUM!	ACVR2B,RRAS2
Eukaryotic Translation Elongation	0.575	0.0204	#NUM!	EEF1D,RPS12
Class B/2 (Secretin family receptors)	0.575	0.0204	#NUM!	CALCB,WNT3
Small Cell Lung Cancer Signaling	0.575	0.0204	#NUM!	BCL2L1,RARB
Protein Kinase A Signaling	0.572	0.0142	#NUM!	CDC27,PDE3B,PRKAR1A,PTPRJ,SFN,SMPDL3B
Glutaminergic Receptor Signaling Pathway (Enhanced)	0.571	0.0147	#NUM!	GABRB3,GRM5,NSF,PRKAR1A,STX1A
PI Metabolism	0.569	0.0202	#NUM!	INPP4B,TPTE2
IL-1 Signaling	0.569	0.0202	#NUM!	MAP3K14,PRKAR1A
UVA-Induced MAPK Signaling	0.569	0.0202	#NUM!	BCL2L1,RRAS2
Activation of NMDA receptors and postsynaptic events	0.563	0.02	#NUM!	ERBB4,PRKAR1A
Non-Small Cell Lung Cancer Signaling	0.563	0.02	#NUM!	RARB,RRAS2
Hepatic Fibrosis Signaling Pathway	0.561	0.0141	#NUM!	ACVR2B,GLIS1,IL1RN,PRKAR1A,RRAS2,WNT3
Factors involved in megakaryocyte development and platelet production	0.557	0.0198	#NUM!	KDM1A,PRKAR1A
S100 Family Signaling Pathway	0.556	0.0129	#NUM!	ADGRA2,FGFR2,GRM5,HTR1D,HTR2A,MAP3K8,MMP27,PRKAR1A,S100A11,WNT3
LPS/IL-1 Mediated Inhibition of RXR Function	0.553	0.0153	#NUM!	CYP2R1,HS2ST1,IL1RN,NR0B2
Mitophagy	0.551	0.0312	#NUM!	MAP1LC3A
Myogenesis	0.551	0.0312	#NUM!	CTNNA2
Lysine catabolism	0.551	0.0312	#NUM!	OGDH
GABA synthesis, release, reuptake and degradation	0.551	0.0312	#NUM!	STX1A
TNFR2 Signaling	0.551	0.0312	#NUM!	MAP3K14
Transport of inorganic cations/anions and amino acids/oligopeptides	0.551	0.0167	#NUM!	SLC20A1,SLC4A7,SLC9A1
Activation of Matrix Metalloproteinases	0.54	0.0303	#NUM!	PRSS2
RHO GTPases activate PKNs	0.54	0.0303	#NUM!	SFN
Mouse Embryonic Stem Cell Pluripotency	0.54	0.0192	#NUM!	ID1,RRAS2
Deubiquitination	0.536	0.015	#NUM!	ARRB1,H2AC20,H2BC17,PSMA1
Neuropathic Pain Signaling in Dorsal Horn Neurons	0.534	0.019	#NUM!	GRM5,PRKAR1A
4-1BB Signaling in T Lymphocytes	0.529	0.0294	#NUM!	MAP3K14
CREB Signaling in Neurons	0.527	0.013	#NUM!	ADGRA2,FGFR2,GRM5,HTR1D,HTR2A,POLR2I,PRKAR1A,RRAS2
RAR Activation	0.524	0.0136	#NUM!	ACVR2B,PDE3B,PRKAR1A,RARB,RET,SMPDL3B
Cardiac Hypertrophy Signaling	0.522	0.0148	#NUM!	MAP3K14,MAP3K8,PRKAR1A,RRAS2
Signaling by NOTCH2	0.519	0.0286	#NUM!	DLL1
Thrombin signalling through proteinase activated receptors (PARs)	0.519	0.0286	#NUM!	ARRB1
mRNA Capping	0.519	0.0286	#NUM!	POLR2I
Regulation of eIF4 and p70S6K Signaling	0.518	0.016	#NUM!	EIF3M,RPS12,RRAS2
Cardiac β-adrenergic Signaling	0.518	0.016	#NUM!	PDE3B,PRKAR1A,SMPDL3B
Tumor Microenvironment Pathway	0.518	0.016	#NUM!	MAP3K14,MMP27,RRAS2
Telomerase Signaling	0.517	0.0185	#NUM!	RRAS2,TERT
Sperm Motility	0.516	0.0147	#NUM!	ERBB4,FGFR2,PRKAR1A,RET
Post-translational protein phosphorylation	0.512	0.0183	#NUM!	FAM20A,RCN1
Sumoylation Pathway	0.512	0.0183	#NUM!	KDM1A,RFC4
Oncogene Induced Senescence	0.509	0.0278	#NUM!	ID1
Activation of the pre-replicative complex	0.509	0.0278	#NUM!	RPA2
Colanic Acid Building Blocks Biosynthesis	0.509	0.0278	#NUM!	GFUS
Kinetochore Metaphase Signaling Pathway	0.507	0.0182	#NUM!	CDC27,H2AC20
Opioid Signalling	0.501	0.018	#NUM!	POMC,PRKAR1A
TWEAK Signaling	0.499	0.027	#NUM!	MAP3K14
Interleukin-4 and Interleukin-13 signaling	0.496	0.0179	#NUM!	BCL2L1,POMC
Chronic Myeloid Leukemia Signaling	0.49	0.0143	#NUM!	BCL2L1,GLIS1,RRAS2,WNT3
Integrin signaling	0.489	0.0263	#NUM!	RASGRP1
Complement System	0.489	0.0263	#NUM!	C2
Xenobiotic Metabolism PXR Signaling Pathway	0.487	0.0153	#NUM!	GRIP1,HS2ST1,PRKAR1A
Macrophage Alternative Activation Signaling Pathway	0.483	0.0152	#NUM!	HLA-DPB1,IL1RN,MAF
Sleep REM Signaling Pathway	0.481	0.0174	#NUM!	ARC,PRKAR1A
RAS processing	0.48	0.0256	#NUM!	BCL2L1
Antigen Presentation Pathway	0.48	0.0256	#NUM!	HLA-DPB1
Ion channel transport	0.48	0.0152	#NUM!	NALCN,TRPC7,UNC79
IL-13 Signaling Pathway	0.476	0.0172	#NUM!	BCL2L1,FAM120A
Bladder Cancer Signaling	0.476	0.0172	#NUM!	MMP27,RRAS2
Leukocyte Extravasation Signaling	0.476	0.0151	#NUM!	CTNNA2,MMP27,RASGRP1
Metabolism of water-soluble vitamins and cofactors	0.472	0.0171	#NUM!	PCCA,PNPO
ABC-family proteins mediated transport	0.472	0.0171	#NUM!	ERLIN2,PSMA1
Fanconi Anemia Pathway	0.471	0.025	#NUM!	RPA2
Transcriptional Regulation by VENTX	0.471	0.025	#NUM!	CDC27
Inhibition of Matrix Metalloproteases	0.471	0.025	#NUM!	MMP27
MAP kinase activation	0.462	0.0244	#NUM!	MAP3K8
RIPK1-mediated regulated necrosis	0.462	0.0244	#NUM!	PDCD6IP
RHO GTPases Activate WASPs and WAVEs	0.462	0.0244	#NUM!	CYFIP1
Mechanisms of Viral Exit from Host Cells	0.462	0.0244	#NUM!	PDCD6IP
TCA Cycle II (Eukaryotic)	0.462	0.0244	#NUM!	OGDH
α-Adrenergic Signaling	0.462	0.0168	#NUM!	PRKAR1A,RRAS2
CDK5 Signaling	0.462	0.0168	#NUM!	PRKAR1A,RRAS2
PAK Signaling	0.462	0.0168	#NUM!	DSCAM,RRAS2
Natural Killer Cell Signaling	0.462	0.0148	#NUM!	MAP3K14,MAP3K8,RRAS2
Opioid Signaling Pathway	0.46	0.0138	#NUM!	ARRB1,POMC,PRKAR1A,RRAS2
Formation of WDR5-containing histone-modifying complexes	0.454	0.0238	#NUM!	KANSL1
April Mediated Signaling	0.454	0.0238	#NUM!	MAP3K14
Neuregulin Signaling	0.448	0.0164	#NUM!	ERBB4,RRAS2
MSP-RON Signaling in Macrophages Pathway	0.448	0.0164	#NUM!	HLA-DPB1,RRAS2
Mitotic G2-G2/M phases	0.448	0.0145	#NUM!	ACTR1A,PSMA1,TUBGCP5
Adrenomedullin signaling pathway	0.448	0.0145	#NUM!	IL1RN,PRKAR1A,RRAS2
RNA Polymerase III Transcription	0.446	0.0233	#NUM!	BRF2
B Cell Activating Factor Signaling	0.446	0.0233	#NUM!	MAP3K14
Oncostatin M Signaling	0.446	0.0233	#NUM!	RRAS2
Glycolysis I	0.446	0.0233	#NUM!	PFKP
Immunoregulatory interactions between a Lymphoid and a non-Lymphoid cell	0.441	0.0144	#NUM!	CD8A,CD8B,COLEC12
Cholecystokinin/Gastrin-mediated Signaling	0.439	0.0161	#NUM!	IL1RN,RRAS2
Defensins	0.438	0.0227	#NUM!	PRSS2
SUMOylation of transcription cofactors	0.438	0.0227	#NUM!	NCOA2
Collagen chain trimerization	0.438	0.0227	#NUM!	COL4A6
Transcriptional Regulation by NPAS4	0.438	0.0227	#NUM!	RET
BER (Base Excision Repair) Pathway	0.438	0.0227	#NUM!	RFC4
Insulin Secretion Signaling Pathway	0.438	0.0134	#NUM!	NALCN,NSF,PRKAR1A,STX1A
Phase I - Functionalization of compounds	0.431	0.0142	#NUM!	CYP2R1,NCOA2,POMC
Elastic fibre formation	0.43	0.0222	#NUM!	FBLN1
Class A/1 (Rhodopsin-like receptors)	0.429	0.0128	#NUM!	HTR1D,HTR2A,NPY,POMC,XK
Activin Inhibin Signaling Pathway	0.428	0.0141	#NUM!	ACVR2B,IL1RN,MAF
Regulation of Insulin-like Growth Factor (IGF) transport and uptake by IGFBPs	0.426	0.0157	#NUM!	FAM20A,RCN1
Eukaryotic Translation Initiation	0.426	0.0157	#NUM!	EIF3M,RPS12
Antimicrobial peptides	0.423	0.0217	#NUM!	PRSS2
Role of OCT4 in Mammalian Embryonic Stem Cell Pluripotency	0.423	0.0217	#NUM!	PPP1R8
ROBO SLIT Signaling Pathway	0.422	0.0156	#NUM!	PRKAR1A,ROBO1
Neuroprotective Role of THOP1 in Alzheimer's Disease	0.422	0.0156	#NUM!	PRKAR1A,PRSS2
Endocannabinoid Developing Neuron Pathway	0.422	0.0156	#NUM!	PRKAR1A,RRAS2
HIF1α Signaling	0.422	0.014	#NUM!	KDM1A,MMP27,RRAS2
Interleukin-10 signaling	0.416	0.0213	#NUM!	IL1RN
Renin-Angiotensin Signaling	0.414	0.0154	#NUM!	PRKAR1A,RRAS2
MHC class II antigen presentation	0.41	0.0153	#NUM!	ACTR1A,HLA-DPB1
Signaling by Insulin receptor	0.408	0.0208	#NUM!	GRB10
mTOR Signaling	0.406	0.0136	#NUM!	EIF3M,RPS12,RRAS2
Nitric Oxide Signaling in the Cardiovascular System	0.402	0.015	#NUM!	PDE3B,PRKAR1A
Signaling by SCF-KIT	0.402	0.0204	#NUM!	GRB10
Nuclear Cytoskeleton Signaling Pathway	0.4	0.0135	#NUM!	ACTR1A,GLE1,MTCL1
Gustation Pathway	0.397	0.0135	#NUM!	GABRB3,PDE3B,PRKAR1A
Vasopressin regulates renal water homeostasis via Aquaporins	0.395	0.02	#NUM!	PRKAR1A
Assembly of RNA Polymerase II Complex	0.395	0.02	#NUM!	POLR2I
FAT10 Cancer Signaling Pathway	0.395	0.02	#NUM!	ACVR2B
STAT3 Pathway	0.39	0.0147	#NUM!	FGFR2,RRAS2
TP53 Regulates Transcription of Cell Cycle Genes	0.388	0.0196	#NUM!	SFN
TNFR1 Signaling	0.388	0.0196	#NUM!	MAP3K14
UVC-Induced MAPK Signaling	0.388	0.0196	#NUM!	RRAS2
Cell Cycle: G2/M DNA Damage Checkpoint Regulation	0.388	0.0196	#NUM!	SFN
GABA Receptor Signaling	0.383	0.0145	#NUM!	GABRB3,NSF
HER-2 Signaling in Breast Cancer	0.382	0.0132	#NUM!	GLE1,MTCL1,RRAS2
Calcium Signaling	0.382	0.0132	#NUM!	MICU1,PRKAR1A,TRPC7
DAG and IP3 signaling	0.382	0.0192	#NUM!	PRKAR1A
GPER1 signaling	0.382	0.0192	#NUM!	PRKAR1A
Melanoma Signaling	0.382	0.0192	#NUM!	RRAS2
Amyloid Processing	0.382	0.0192	#NUM!	PRKAR1A
G Beta Gamma Signaling	0.379	0.0144	#NUM!	PRKAR1A,RRAS2
Regulation of Apoptosis	0.376	0.0189	#NUM!	PSMA1
Class C/3 (Metabotropic glutamate/pheromone receptors)	0.376	0.0189	#NUM!	GRM5
RAC Signaling	0.375	0.0143	#NUM!	CYFIP1,RRAS2
MSP-RON Signaling in Cancer Cells Pathway	0.375	0.0143	#NUM!	RRAS2,SFN
Multiple Sclerosis Signaling Pathway	0.371	0.0129	#NUM!	C2,HLA-DPB1,MOG
Nonhomologous End-Joining (NHEJ)	0.37	0.0185	#NUM!	H2BC17
RNA Polymerase I Transcription	0.37	0.0185	#NUM!	POLR1B
Role of Cytokines in Mediating Communication between Immune Cells	0.37	0.0185	#NUM!	IL1RN
EIF2 Signaling	0.368	0.0129	#NUM!	EIF3M,RPS12,RRAS2
P2Y Purinergic Receptor Signaling Pathway	0.365	0.014	#NUM!	PRKAR1A,RRAS2
Cytosolic sensors of pathogen-associated DNA	0.364	0.0182	#NUM!	DTX4
Dermatan Sulfate Biosynthesis (Late Stages)	0.364	0.0182	#NUM!	HS2ST1
Role of Chondrocytes in Rheumatoid Arthritis Signaling Pathway	0.361	0.0139	#NUM!	IL1RN,MMP27
E3 ubiquitin ligases ubiquitinate target proteins	0.358	0.0179	#NUM!	H2BC17
Cell Cycle Control of Chromosomal Replication	0.358	0.0179	#NUM!	RPA2
RHO GTPases Activate Formins	0.358	0.0138	#NUM!	CLASP2,NUDC
Clathrin-mediated endocytosis	0.358	0.0138	#NUM!	ARRB1,BIN1
NRF2-mediated Oxidative Stress Response	0.357	0.0127	#NUM!	CYP2R1,MAF,RRAS2
CNTF Signaling	0.352	0.0175	#NUM!	RRAS2
Hepatic Cholestasis	0.35	0.0125	#NUM!	IL1RN,NR0B2,PRKAR1A
Detoxification of Reactive Oxygen Species	0.347	0.0172	#NUM!	PRDX3
Role of CHK Proteins in Cell Cycle Checkpoint Control	0.347	0.0172	#NUM!	RFC4
GABAergic Receptor Signaling Pathway (Enhanced)	0.344	0.0134	#NUM!	GABRB3,PRKAR1A
PIP3 activates AKT signaling	0.344	0.0134	#NUM!	ERBB4,FGFR2
Role of Osteoblasts in Rheumatoid Arthritis Signaling Pathway	0.337	0.0122	#NUM!	ACVR2B,MMP27,WNT3
PCP (Planar Cell Polarity) Pathway	0.336	0.0167	#NUM!	WNT3
FAT10 Signaling Pathway	0.336	0.0167	#NUM!	PSMA1
Dilated Cardiomyopathy Signaling Pathway	0.334	0.0132	#NUM!	KDM1A,PRKAR1A
Transport of bile salts and organic acids, metal ions and amine compounds	0.334	0.0132	#NUM!	SLC13A3,SLC5A11
Semaphorin Neuronal Repulsive Signaling Pathway	0.334	0.0132	#NUM!	FARP2,PRKAR1A
NLR signaling pathways	0.331	0.0164	#NUM!	BCL2L1
Primary Immunodeficiency Signaling	0.331	0.0164	#NUM!	CD8A
Actin Cytoskeleton Signaling	0.329	0.0121	#NUM!	CYFIP1,RRAS2,SLC9A1
Selenoamino acid metabolism	0.328	0.013	#NUM!	GNMT,RPS12
Factors Promoting Cardiogenesis in Vertebrates	0.328	0.013	#NUM!	ACVR2B,WNT3
Endocannabinoid Cancer Inhibition Pathway	0.328	0.013	#NUM!	PRKAR1A,TWIST2
Neddylation	0.327	0.012	#NUM!	KBTBD13,PSMA1,TULP4
Signaling by ERBB2	0.326	0.0161	#NUM!	ERBB4
Retinoic acid Mediated Apoptosis Signaling	0.326	0.0161	#NUM!	RARB
Chondroitin Sulfate Biosynthesis (Late Stages)	0.326	0.0161	#NUM!	HS2ST1
RNA Polymerase II Transcription	0.325	0.0129	#NUM!	PCF11,POLR2I
PTEN Regulation	0.316	0.0127	#NUM!	KDM1A,PSMA1
Deadenylation-dependent mRNA decay	0.316	0.0156	#NUM!	LSM3
Signaling by PTK6	0.316	0.0156	#NUM!	ERBB4
Sensory processing of sound by outer hair cells of the cochlea	0.316	0.0156	#NUM!	SPTAN1
IL-2 Signaling	0.316	0.0156	#NUM!	RRAS2
Assembly of collagen fibrils and other multimeric structures	0.311	0.0154	#NUM!	COL4A6
Signaling by Retinoic Acid	0.311	0.0154	#NUM!	RARB
Peroxisomal protein import	0.311	0.0154	#NUM!	PEX6
ERB2-ERBB3 Signaling	0.311	0.0154	#NUM!	RRAS2
Cancer Drug Resistance by Drug Efflux	0.311	0.0154	#NUM!	RRAS2
PFKFB4 Signaling Pathway	0.311	0.0154	#NUM!	PRKAR1A
Metabolism of steroid hormones	0.306	0.0152	#NUM!	POMC
NCAM signaling for neurite out-growth	0.306	0.0152	#NUM!	SPTAN1
Neurovascular Coupling Signaling Pathway	0.306	0.0116	#NUM!	GABRB3,GRM5,PRKAR1A
Corticotropin Releasing Hormone Signaling	0.304	0.0123	#NUM!	POMC,PRKAR1A
DNA Double Strand Break Response	0.302	0.0149	#NUM!	H2BC17
GABA receptor activation	0.302	0.0149	#NUM!	GABRB3
CD40 Signaling	0.302	0.0149	#NUM!	MAP3K14
Thrombopoietin Signaling	0.302	0.0149	#NUM!	RRAS2
Mitotic Roles of Polo-Like Kinase	0.302	0.0149	#NUM!	CDC27
Endocannabinoid Neuronal Synapse Pathway	0.302	0.0123	#NUM!	GRM5,PRKAR1A
DHCR24 Signaling Pathway	0.299	0.0122	#NUM!	POMC,RRAS2
UFMylation Signaling Pathway	0.297	0.0147	#NUM!	CDK5RAP3
Triacylglycerol Biosynthesis	0.297	0.0147	#NUM!	ELOVL6
Oxidative Ethanol Degradation III	0.297	0.0147	#NUM!	CYP2R1
Remodeling of Epithelial Adherens Junctions	0.297	0.0147	#NUM!	CTNNA2
C-type lectin receptors (CLRs)	0.296	0.0121	#NUM!	MAP3K14,PSMA1
Semaphorin interactions	0.293	0.0145	#NUM!	FARP2
Role of JAK1 and JAK3 in γc Cytokine Signaling	0.293	0.0145	#NUM!	RRAS2
Docosahexaenoic Acid (DHA) Signaling	0.288	0.0113	#NUM!	BCL2L1,PRKAR1A,STX1A
Hedgehog ligand biogenesis	0.285	0.0141	#NUM!	PSMA1
TP53 Regulates Transcription of DNA Repair Genes	0.28	0.0139	#NUM!	POLR2I
HSP90 chaperone cycle for steroid hormone receptors in the presence of ligand	0.276	0.0137	#NUM!	ACTR1A
Mitochondrial Fatty Acid Beta-Oxidation	0.276	0.0137	#NUM!	PCCA
Superpathway of Methionine Degradation	0.276	0.0137	#NUM!	PCCA
Collagen biosynthesis and modifying enzymes	0.272	0.0135	#NUM!	COL4A6
Glioma Invasiveness Signaling	0.272	0.0135	#NUM!	RRAS2
Granzyme A Signaling	0.272	0.0135	#NUM!	NDUFB9
Neurotransmitter release cycle	0.269	0.0133	#NUM!	STX1A
Metabolism of polyamines	0.269	0.0133	#NUM!	PSMA1
Glioblastoma Multiforme Signaling	0.267	0.0114	#NUM!	RRAS2,WNT3
SUMOylation of DNA damage response and repair proteins	0.265	0.0132	#NUM!	XPC
Macropinocytosis Signaling	0.265	0.0132	#NUM!	RRAS2
Gαq Signaling	0.262	0.0112	#NUM!	GRM5,HTR2A
COPII-mediated vesicle transport	0.261	0.013	#NUM!	NSF
Chondroitin Sulfate Biosynthesis	0.261	0.013	#NUM!	HS2ST1
Gap Junction Signaling	0.26	0.0105	#NUM!	GJC1,HTR2A,PRKAR1A,RRAS2
Circadian Rhythm Signaling	0.258	0.0107	#NUM!	PRKAR1A,RRAS2,TRPC7
TREM1 Signaling	0.257	0.0128	#NUM!	CD83
Melatonin Signaling	0.257	0.0128	#NUM!	PRKAR1A
Angiopoietin Signaling	0.257	0.0128	#NUM!	RRAS2
Dermatan Sulfate Biosynthesis	0.257	0.0128	#NUM!	HS2ST1
Cellular response to hypoxia	0.254	0.0127	#NUM!	PSMA1
Bile acid and bile salt metabolism	0.254	0.0127	#NUM!	NCOA2
trans-Golgi Network Vesicle Budding	0.254	0.0127	#NUM!	ARRB1
Regulation of RUNX2 expression and activity	0.254	0.0127	#NUM!	PSMA1
IL-3 Signaling	0.254	0.0127	#NUM!	RRAS2
Erythropoietin Signaling Pathway	0.253	0.011	#NUM!	BCL2L1,RRAS2
Signaling by the B Cell Receptor (BCR)	0.251	0.0109	#NUM!	PSMA1,RASGRP1
Role of BRCA1 in DNA Damage Response	0.25	0.0125	#NUM!	RFC4
Class I MHC mediated antigen processing and presentation	0.248	0.0103	#NUM!	ATG14,CDC27,KBTBD13,PSMA1
Antiproliferative Role of Somatostatin Receptor 2	0.247	0.0123	#NUM!	RRAS2
Renal Cell Carcinoma Signaling	0.247	0.0123	#NUM!	RRAS2
Folate Signaling Pathway	0.243	0.0122	#NUM!	MTFMT
Maturity Onset Diabetes of Young (MODY) Signaling	0.243	0.0122	#NUM!	OGDH
FLT3 Signaling in Hematopoietic Progenitor Cells	0.243	0.0122	#NUM!	RRAS2
Oxytocin Signaling Pathway	0.242	0.0103	#NUM!	ARRB1,PRKAR1A,RRAS2
CLEAR Signaling Pathway	0.242	0.0103	#NUM!	FGFR2,RRAS2,SFN
Neurotrophin/TRK Signaling	0.24	0.012	#NUM!	RRAS2
GPCR-Mediated Integration of Enteroendocrine Signaling Exemplified by an L Cell	0.24	0.012	#NUM!	PRKAR1A
NOD1/2 Signaling Pathway	0.237	0.0106	#NUM!	MAP3K14,MAP3K8
IL-17 Signaling	0.237	0.0106	#NUM!	MAP3K14,RRAS2
Stearate Biosynthesis I (Animals)	0.234	0.0118	#NUM!	ELOVL6
Chemokine Signaling	0.234	0.0118	#NUM!	RRAS2
Granulocyte Adhesion and Diapedesis	0.233	0.0105	#NUM!	IL1RN,MMP27
Regulation of the Epithelial Mesenchymal Transition by Growth Factors Pathway	0.231	0.0104	#NUM!	FGFR2,RRAS2
Integrin cell surface interactions	0.23	0.0116	#NUM!	COL4A6
Signaling by MET	0.23	0.0116	#NUM!	PTPRJ
Signaling by NOTCH4	0.23	0.0116	#NUM!	PSMA1
Role of MAPK Signaling in the Pathogenesis of Influenza	0.227	0.0115	#NUM!	RRAS2
Role of Hypercytokinemia/hyperchemokinemia in the Pathogenesis of Influenza	0.227	0.0115	#NUM!	IL1RN
BAG2 Signaling Pathway	0.227	0.0115	#NUM!	PSMA1
Xenobiotic Metabolism CAR Signaling Pathway	0.227	0.0103	#NUM!	GRIP1,HS2ST1
HIPPO signaling	0.224	0.0114	#NUM!	SFN
Xenobiotic Metabolism AHR Signaling Pathway	0.224	0.0114	#NUM!	NCOA2
VEGF Family Ligand-Receptor Interactions	0.218	0.0111	#NUM!	RRAS2
FGF Signaling	0.218	0.0111	#NUM!	FGFR2
The citric acid (TCA) cycle and respiratory electron transport	0.215	0.011	#NUM!	OGDH
Regulation of Cellular Mechanics by Calpain Protease	0.215	0.011	#NUM!	RRAS2
Apelin Adipocyte Signaling Pathway	0.215	0.011	#NUM!	PRKAR1A
Crosstalk between Dendritic Cells and Natural Killer Cells	0.212	0.0109	#NUM!	CD83
Actin Nucleation by ARP-WASP Complex	0.21	0.0108	#NUM!	RRAS2
Heparan Sulfate Biosynthesis (Late Stages)	0.21	0.0108	#NUM!	HS2ST1
PDGF Signaling	0.21	0.0108	#NUM!	RRAS2
Degradation of beta-catenin by the destruction complex	0.207	0.0106	#NUM!	PSMA1
Cell junction organization	0.207	0.0106	#NUM!	CADM1
Acute Myeloid Leukemia Signaling	0.207	0.0106	#NUM!	RRAS2
Dopamine Receptor Signaling	0.207	0.0106	#NUM!	PRKAR1A
KEAP1-NFE2L2 pathway	0.204	0.0105	#NUM!	PSMA1
Ceramide Signaling	0.204	0.0105	#NUM!	RRAS2
MAPK6/MAPK4 signaling	0.201	0.0104	#NUM!	PSMA1
Oxytocin in Brain Signaling Pathway	0	0.0049	#NUM!	RRAS2
Pyroptosis Signaling Pathway	0	0.0102	#NUM!	PRKAR1A
CDX Gastrointestinal Cancer Signaling Pathway	0	0.00976	#NUM!	DLL1,WNT3
Macrophage Classical Activation Signaling Pathway	0	0.0102	#NUM!	HLA-DPB1,MAF
Pathogen Induced Cytokine Storm Signaling Pathway	0	0.008	#NUM!	COL4A6,HLA-DPB1,IL1RN
Neutrophil Extracellular Trap Signaling Pathway	0	0.00482	#NUM!	COL4A6,NDUFB9
Amyotrophic Lateral Sclerosis Signaling	0	0.008	#NUM!	BCL2L1
Fc Epsilon RI Signaling	0	0.00806	#NUM!	RRAS2
Synaptic Long Term Depression	0	0.00966	#NUM!	GRM5,RRAS2
Chaperone Mediated Autophagy Signaling Pathway	0	0.00311	#NUM!	MMP27,PSMA1
WNK Renal Signaling Pathway	0	0.00885	#NUM!	OSR1
Acetylcholine Receptor Signaling Pathway	0	0.00485	#NUM!	PRKAR1A
Adrenergic Receptor Signaling Pathway (Enhanced)	0	0.00457	#NUM!	PRKAR1A
Orexin Signaling Pathway	0	0.00803	#NUM!	PRKAR1A,TRPC7
G alpha (i) signalling events	0	0.00993	#NUM!	HTR1D,NPY,POMC
Extracellular matrix organization	0	0.00901	#NUM!	COL4A6
Glycerophospholipid biosynthesis	0	0.00649	#NUM!	OSBPL5
Glycosaminoglycan metabolism	0	0.01	#NUM!	SLC9A1
Electron transport, ATP synthesis, and heat production by uncoupling proteins	0	0.00676	#NUM!	NDUFB9
Complement cascade	0	0.00709	#NUM!	C2
SRP-dependent cotranslational protein targeting to membrane	0	0.0087	#NUM!	RPS12
Signaling by VEGF	0	0.00769	#NUM!	CYFIP1
Fcgamma receptor (FCGR) dependent phagocytosis	0	0.00581	#NUM!	CYFIP1
Generic Transcription Pathway	0	0.00935	#NUM!	NR0B2,RARB,TBL1X,ZNF703
Binding and Uptake of Ligands by Scavenger Receptors	0	0.00746	#NUM!	COLEC12
Fc epsilon receptor (FCERI) signaling	0	0.00897	#NUM!	PSMA1,RASGRP1
L1CAM interactions	0	0.00758	#NUM!	SPTAN1
Protein folding	0	0.0098	#NUM!	ARFGEF2
G alpha (q) signalling events	0	0.00889	#NUM!	GRM5,HTR2A
Platelet homeostasis	0	0.00885	#NUM!	TRPC7
Sphingolipid metabolism	0	0.00719	#NUM!	SGPP2
Mitotic G1 phase and G1/S transition	0	0.00746	#NUM!	PSMA1
Mitochondrial translation	0	0.0101	#NUM!	MRPS31
TP53 Regulates Metabolic Genes	0	0.00901	#NUM!	SFN
Major pathway of rRNA processing in the nucleolus and cytosol	0	0.00538	#NUM!	RPS12
Keratinization	0	0.00452	#NUM!	PKP1
S Phase	0	0.00952	#NUM!	PSMA1
Glucose metabolism	0	0.00877	#NUM!	PFKP
Eukaryotic Translation Termination	0	0.0101	#NUM!	RPS12
Cargo recognition for clathrin-mediated endocytosis	0	0.00855	#NUM!	ARRB1
Transcriptional regulation by RUNX3	0	0.0098	#NUM!	PSMA1
Nonsense-Mediated Decay (NMD)	0	0.00833	#NUM!	RPS12
Response of EIF2AK4 (GCN2) to amino acid deficiency	0	0.00952	#NUM!	RPS12
Expression and translocation of olfactory receptors	0	0.00251	#NUM!	OR52R1
LXR/RXR Activation	0	0.00769	#NUM!	IL1RN
Hepatic Fibrosis / Hepatic Stellate Cell Activation	0	0.0101	#NUM!	COL4A6,FGFR2
Mitochondrial Dysfunction	0	0.00798	#NUM!	NDUFB9,OGDH,PRKAR1A
CGAS-STING Signaling Pathway	0	0.0069	#NUM!	MAP1LC3A
FXR/RXR Activation	0	0.0102	#NUM!	IL1RN,NR0B2
IL-27 Signaling Pathway	0	0.00758	#NUM!	MAF
Hematoma Resolution Signaling Pathway	0	0.00743	#NUM!	MMP27,NDUFB9
Clathrin-mediated Endocytosis Signaling	0	0.00474	#NUM!	ARRB1
IL-8 Signaling	0	0.00935	#NUM!	BCL2L1,RRAS2
IL-12 Signaling and Production in Macrophages	0	0.0083	#NUM!	MAF,MAP3K8
Role of PKR in Interferon Induction and Antiviral Response	0	0.0073	#NUM!	COLEC12
Role of NFAT in Regulation of the Immune Response	0	0.00192	#NUM!	HLA-DPB1,RRAS2
FcγRIIB Signaling in B Lymphocytes	0	0.00187	#NUM!	RRAS2
Calcium-induced T Lymphocyte Apoptosis	0	0.00216	#NUM!	HLA-DPB1
fMLP Signaling in Neutrophils	0	0.00725	#NUM!	RRAS2
CXCR4 Signaling	0	0.00568	#NUM!	RRAS2
CTLA4 Signaling in Cytotoxic T Lymphocytes	0	0.00816	#NUM!	BCL2L1,CD8A,CD8B,HLA-DPB1,RRAS2
T Helper Cell Differentiation	0	0.00212	#NUM!	HLA-DPB1
CCR3 Signaling in Eosinophils	0	0.00719	#NUM!	RRAS2
CD28 Signaling in T Helper Cells	0	0.00192	#NUM!	HLA-DPB1
IL-15 Signaling	0	0.0038	#NUM!	BCL2L1,RRAS2
Virus Entry via Endocytic Pathways	0	0.00806	#NUM!	RRAS2
Dendritic Cell Maturation	0	0.0067	#NUM!	CD83,HLA-DPB1,IL1RN,MAP3K14
Endothelin-1 Signaling	0	0.00478	#NUM!	RRAS2
Thrombin Signaling	0	0.00433	#NUM!	RRAS2
ICOS-ICOSL Signaling in T Helper Cells	0	0.00195	#NUM!	HLA-DPB1
HMGB1 Signaling	0	0.00599	#NUM!	RRAS2
Aldosterone Signaling in Epithelial Cells	0	0.00549	#NUM!	SLC9A1
Prolactin Signaling	0	0.0102	#NUM!	RRAS2
Prostate Cancer Signaling	0	0.00847	#NUM!	RRAS2
Type I Diabetes Mellitus Signaling	0	0.00392	#NUM!	HLA-DPB1,MAP3K14
Allograft Rejection Signaling	0	0.00204	#NUM!	HLA-DPB1
Glioma Signaling	0	0.00752	#NUM!	RRAS2
Autoimmune Thyroid Disease Signaling	0	0.00217	#NUM!	HLA-DPB1
Graft-versus-Host Disease Signaling	0	0.00447	#NUM!	HLA-DPB1,IL1RN
Type II Diabetes Mellitus Signaling	0	0.00575	#NUM!	MAP3K14
Production of Nitric Oxide and Reactive Oxygen Species in Macrophages	0	0.0102	#NUM!	MAP3K14,MAP3K8
Gα12/13 Signaling	0	0.00746	#NUM!	RRAS2
p70S6K Signaling	0	0.00342	#NUM!	RRAS2,SFN
Pancreatic Adenocarcinoma Signaling	0	0.00781	#NUM!	BCL2L1
G Protein Signaling Mediated by Tubby	0	0.00212	#NUM!	TUB
Communication between Innate and Adaptive Immune Cells	0	0.00429	#NUM!	CD83,CD8A,CD8B,IL1RN
Systemic Lupus Erythematosus Signaling	0	0.00373	#NUM!	EFTUD2,IL1RN,LSM3,RRAS2
CDC42 Signaling	0	0.00346	#NUM!	EXOC4,HLA-DPB1
FAK Signaling	0	0.00579	#NUM!	ACVR2B,ADGRA2,GRM5,HTR1D,HTR2A,RRAS2
AMPK Signaling	0	0.00775	#NUM!	PFKP,PRKAR1A
RHOA Signaling	0	0.00794	#NUM!	RHPN1
Phospholipase C Signaling	0	0.000887	#NUM!	RRAS2
Altered T Cell and B Cell Signaling in Rheumatoid Arthritis	0	0.0032	#NUM!	HLA-DPB1,IL1RN,MAP3K14
Atherosclerosis Signaling	0	0.00746	#NUM!	IL1RN
Role of NFAT in Cardiac Hypertrophy	0	0.00866	#NUM!	PRKAR1A,RRAS2
B Cell Development	0	0.00205	#NUM!	HLA-DPB1
Breast Cancer Regulation by Stathmin1	0	0.0101	#NUM!	ADGRA2,GRM5,HTR1D,HTR2A,PRKAR1A,RRAS2
Regulation of IL-2 Expression in Activated and Anergic T Lymphocytes	0	0.00216	#NUM!	RRAS2
NUR77 Signaling in T Lymphocytes	0	0.00195	#NUM!	HLA-DPB1
PKCθ Signaling in T Lymphocytes	0	0.00712	#NUM!	HLA-DPB1,MAP3K14,MAP3K8,RRAS2
OX40 Signaling Pathway	0	0.00418	#NUM!	BCL2L1,HLA-DPB1
PI3K Signaling in B Lymphocytes	0	0.00168	#NUM!	RRAS2
Dopamine-DARPP32 Feedback in cAMP Signaling	0	0.005	#NUM!	PRKAR1A
Paxillin Signaling	0	0.00935	#NUM!	RRAS2
Signaling by Rho Family GTPases	0	0.00743	#NUM!	CYFIP1,SLC9A1
RHOGDI Signaling	0	0.00442	#NUM!	GRIP1
Hematopoiesis from Pluripotent Stem Cells	0	0.00447	#NUM!	CD8A,CD8B
eNOS Signaling	0	0.00592	#NUM!	PRKAR1A
Ephrin A Signaling	0	0.00704	#NUM!	PRKAR1A
Heparan Sulfate Biosynthesis	0	0.00962	#NUM!	HS2ST1
Salvage Pathways of Pyrimidine Ribonucleotides	0	0.00877	#NUM!	MAP3K8
Gαs Signaling	0	0.00769	#NUM!	PRKAR1A
Agranulocyte Adhesion and Diapedesis	0	0.00948	#NUM!	IL1RN,MMP27
TEC Kinase Signaling	0	0.00172	#NUM!	TNFRSF21
Oxidative Phosphorylation	0	0.0082	#NUM!	NDUFB9
Parkinson's Signaling Pathway	0	0.00309	#NUM!	NDUFB9
ERK/MAPK Signaling	0	0.00913	#NUM!	PRKAR1A,RRAS2
SAPK/JNK Signaling	0	0.00199	#NUM!	RRAS2
Protein Ubiquitination Pathway	0	0.00361	#NUM!	PSMA1
IL-4 Signaling	0	0.00862	#NUM!	BCL2L1,COL4A6,HLA-DPB1,MAF,RRAS2
B Cell Receptor Signaling	0	0.00626	#NUM!	BCL2L1,MAP3K14,MAP3K8,RRAS2
Integrin Signaling	0	0.00469	#NUM!	RRAS2
p38 MAPK Signaling	0	0.00833	#NUM!	IL1RN
NF-κB Signaling	0	0.00876	#NUM!	FGFR2,IL1RN,MAP3K14,MAP3K8,RRAS2
T Cell Receptor Signaling	0	0.00805	#NUM!	CD8A,CD8B,HLA-DPB1,RASGRP1,RRAS2
GPCR-Mediated Nutrient Sensing in Enteroendocrine Cells	0	0.008	#NUM!	PRKAR1A
Phagosome Formation	0	0.0099	#NUM!	ADGRA2,COLEC12,GRM5,HTR1D,HTR2A,RASGRP1,RRAS2
Osteoarthritis Pathway	0	0.00823	#NUM!	CTNNA2,GLIS1
GP6 Signaling Pathway	0	0.00758	#NUM!	COL4A6
Neuroinflammation Signaling Pathway	0	0.00904	#NUM!	ACVR2B,GABRB3,HLA-DPB1
Apelin Cardiomyocyte Signaling Pathway	0	0.00962	#NUM!	SLC9A1
Apelin Endothelial Signaling Pathway	0	0.00671	#NUM!	RRAS2
T Cell Exhaustion Signaling Pathway	0	0.00525	#NUM!	ACVR2B,HLA-DPB1,RRAS2
Systemic Lupus Erythematosus in T Cell Signaling Pathway	0	0.00308	#NUM!	HLA-DPB1,RRAS2
Systemic Lupus Erythematosus in B Cell Signaling Pathway	0	0.00549	#NUM!	BCL2L1,MAP3K14,RASGRP1,RRAS2
Senescence Pathway	0	0.00987	#NUM!	ACVR2B,CDC27,RRAS2
Coronavirus Pathogenesis Pathway	0	0.0049	#NUM!	RPS12
Eicosanoid Signaling	0	0.00968	#NUM!	ARRB1,PRKAR1A,RRAS2
Ephrin Receptor Signaling	0	0.00976	#NUM!	MAP3K14,RRAS2
Role of MAPK Signaling in Promoting the Pathogenesis of Influenza	0	0.00855	#NUM!	RRAS2

## Sheet: top50
Telomere Maintenance
Activated PKN1 stimulates transcription of AR regulated genes KLK2 and KLK3
Activation of anterior HOX genes in hindbrain during early embryogenesis
Intra-Golgi and retrograde Golgi-to-ER traffic
ESR-mediated signaling
Sonic Hedgehog Signaling
3-phosphoinositide Degradation
COPI-mediated anterograde transport
Nucleotide Excision Repair Pathway
Synaptogenesis Signaling Pathway
Epithelial Adherens Junction Signaling
Cell Cycle Checkpoints
LGI-ADAM interactions
Th1 and Th2 Activation Pathway
Leptin Signaling in Obesity
Signaling by NOTCH1
Activation of gene expression by SREBF (SREBP)
IL-33 Signaling Pathway
Th2 Pathway
D-myo-inositol (1,4,5,6)-Tetrakisphosphate Biosynthesis
D-myo-inositol (3,4,5,6)-tetrakisphosphate Biosynthesis
Meiotic recombination
Hereditary Breast Cancer Signaling
NER (Nucleotide Excision Repair, Enhanced Pathway)
Autism Signaling Pathway
B-WICH complex positively regulates rRNA expression
Axonal Guidance Signaling
Human Embryonic Stem Cell Pluripotency
D-myo-inositol-5-phosphate Metabolism
WNT/SHH Axonal Guidance Signaling Pathway
Pulmonary Fibrosis Idiopathic Signaling Pathway
Role of Tissue Factor in Cancer
CD27 Signaling in Lymphocytes
TCF dependent signaling in response to WNT
Netrin-1 signaling
Apoptosis Signaling
Nucleotide Excision Repair
DNA Replication Pre-Initiation
RAF/MAP kinase cascade
Potassium Channels
PPAR Signaling
IGF-1 Signaling
RORA activates gene expression
IL-10 Signaling
Role of JAK2 in Hormone-like Cytokine Signaling
3-phosphoinositide Biosynthesis
Processing of Capped Intron-Containing Pre-mRNA
DNA methylation
G-Protein Coupled Receptor Signaling
SPINK1 General Cancer Pathway
