# Supplementary material for: Genetic variation associated with Marek’s disease resistance and susceptibility in white leghorn chickens
Source: Poult Sci. 2025 Dec 20;105(3):106311. doi: 10.1016/j.psj.2025.106311 (PMC12819034; doi:10.1016/j.psj.2025.106311)
Supplement: Supplementary file 5 [file mmc5.xls]

## Sheet: All
© 2000-2024 QIAGEN. All rights reserved.
Category	p-value	Molecules
Cancer	1.96E-43-1.2E-03	AADAC,ABCD3,ACKR3,ACSL6,ACTB,ACTR3B,ADCY1,ADCYAP1R1,ADIPOR2,ADRA1B,ADRA1D,AICDA,AKT3,ALK,ALX1,ANOS1,ANXA4,APOA1,APOA4,APOA5,APOC3,ARF1,ARFGAP3,ARHGAP39,ARHGAP5,ARHGAP6,ARIH1,ARL4C,ARMH1,ARPC5L,ARTN,ASXL1,ATAD2B,ATG3,ATPAF1,ATRIP,ATRN,BARHL1,BBX,BCL9L,BCOR,BEND2,BEST4,BRF1,BRWD1,BUD13,C1orf35,CA6,CACNA2D2,CADPS2,CAPZB,CCDC166,CCDC18,CCDC63,CCDC88A,CCND1,CCND2,CCNL2,CCSER1,CD86,CDH11,CDHR5,CENPC,CE…
Organismal Injury and Abnormalities	1.96E-43-1.2E-03	AADAC,ABCD3,ACKR3,ACSL6,ACTB,ACTR3B,ADCY1,ADCYAP1R1,ADIPOR2,ADRA1B,ADRA1D,AICDA,AKT3,ALK,ALX1,ANOS1,ANXA4,APOA1,APOA4,APOA5,APOC3,ARF1,ARFGAP3,ARHGAP39,ARHGAP5,ARHGAP6,ARIH1,ARL4C,ARMH1,ARPC5L,ARTN,ASXL1,ATAD2B,ATG3,ATPAF1,ATRIP,ATRN,BARHL1,BBX,BCL9L,BCOR,BEND2,BEST4,BRF1,BRWD1,BUD13,C1orf35,CA6,CACNA2D2,CADPS2,CAPZB,CCDC166,CCDC18,CCDC63,CCDC88A,CCND1,CCND2,CCNL2,CCSER1,CD86,CDH11,CDHR5,CENPC,CE…
Endocrine System Disorders	1.25E-35-1.2E-03	AADAC,ABCD3,ACKR3,ACSL6,ACTR3B,ADCY1,ADCYAP1R1,ADIPOR2,ADRA1B,ADRA1D,AICDA,AKT3,ALK,ALX1,ANOS1,APOA1,APOA4,APOA5,APOC3,ARFGAP3,ARHGAP39,ARHGAP5,ARHGAP6,ARIH1,ARL4C,ARMH1,ARPC5L,ARTN,ASXL1,ATAD2B,ATPAF1,ATRIP,ATRN,BARHL1,BBX,BCL9L,BCOR,BEND2,BEST4,BRF1,BRWD1,BUD13,C1orf35,CA6,CACNA2D2,CADPS2,CAPZB,CCDC166,CCDC18,CCDC63,CCDC88A,CCND1,CCND2,CCNL2,CCSER1,CD86,CDH11,CDHR5,CENPC,CEP135,CEP152,CEP162,CF…
Gastrointestinal Disease	5.14E-35-1.2E-03	AADAC,ABCD3,ACKR3,ACSL6,ACTB,ACTR3B,ADCY1,ADCYAP1R1,ADIPOR2,ADRA1B,ADRA1D,AICDA,AKT3,ALK,ALX1,ANOS1,ANXA4,APOA1,APOA4,APOA5,APOC3,ARF1,ARFGAP3,ARHGAP39,ARHGAP5,ARHGAP6,ARIH1,ARL4C,ARMH1,ARPC5L,ASXL1,ATAD2B,ATG3,ATPAF1,ATRIP,ATRN,BARHL1,BBX,BCL9L,BCOR,BEND2,BEST4,BRF1,BRWD1,C1orf35,CA6,CACNA2D2,CADPS2,CAPZB,CCDC166,CCDC18,CCDC63,CCDC88A,CCND1,CCND2,CCNL2,CCSER1,CD86,CDH11,CDHR5,CENPC,CEP135,CEP152…
Neurological Disease	3.51E-31-1.2E-03	AADAC,ABCD3,ACKR3,ACSL6,ACTB,ACTR3B,ADCY1,ADCYAP1R1,ADIPOR2,ADRA1B,ADRA1D,AICDA,AKT3,ALK,ALX1,ANOS1,APOA1,APOA4,APOC3,ARF1,ARFGAP3,ARHGAP39,ARHGAP5,ARHGAP6,ARIH1,ARL4C,ARMH1,ARPC5L,ARTN,ASXL1,ATAD2B,ATPAF1,ATRIP,ATRN,BARHL1,BBX,BCL9L,BCOR,BRF1,BRWD1,BUD13,CA6,CACNA2D2,CADPS2,CAPZB,CCDC166,CCDC88A,CCND1,CCND2,CCNL2,CD86,CDH11,CDHR5,CENPC,CEP152,CEP162,CFAP61,CHCHD3,CLN8,CLSTN2,CMTM8,CNIH3,COG3,COL…
Dermatological Diseases and Conditions	9.23E-28-7.98E-04	AADAC,ACKR3,ACSL6,ACTB,ACTR3B,ADCY1,ADCYAP1R1,ADIPOR2,ADRA1B,ADRA1D,AICDA,AKT3,ALK,ANOS1,ANXA4,APOA1,APOA4,APOA5,ARFGAP3,ARHGAP39,ARHGAP5,ARHGAP6,ARTN,ASXL1,ATAD2B,ATRIP,ATRN,BBX,BCL9L,BCOR,BEND2,BRF1,BRWD1,BUD13,CA6,CACNA2D2,CADPS2,CCDC166,CCDC63,CCDC88A,CCND1,CCNL2,CCSER1,CD86,CDH11,CDHR5,CENPC,CEP135,CEP152,CEP162,CFAP61,CHCHD3,CLIP4,CLSTN2,CMTM8,CNIH3,COG3,COL4A2,COMMD5,CORIN,CPN1,CREM,CRY2,C…
Reproductive System Disease	2.78E-25-1.2E-03	AADAC,ACSL6,ACTB,ADCY1,ADCYAP1R1,ADIPOR2,ADRA1B,ADRA1D,AICDA,AKT3,ALK,ALX1,ANOS1,APOA1,APOA4,ARF1,ARFGAP3,ARHGAP39,ARHGAP5,ARHGAP6,ARIH1,ARL4C,ARMH1,ARPC5L,ASXL1,ATAD2B,ATG3,ATRIP,ATRN,BCL9L,BCOR,BEND2,BRF1,BRWD1,CA6,CACNA2D2,CADPS2,CAPZB,CCDC18,CCDC63,CCDC88A,CCND1,CCND2,CCSER1,CD86,CDH11,CENPC,CEP152,CEP162,CFAP61,CHCHD3,CLIP4,CLSTN2,CMTM8,COL4A2,COMMD7,CORIN,CPTP,CREM,CRY2,CRYBB1,CSMD1,CSMD3,C…
Hepatic System Disease	1.4E-17-1.03E-03	AADAC,ACKR3,ACSL6,ACTB,ACTR3B,ADCY1,ADIPOR2,ADRA1B,ADRA1D,AICDA,ALK,ANOS1,APOA1,APOA5,APOC3,ARF1,ARFGAP3,ARHGAP39,ARHGAP5,ARHGAP6,ARIH1,ASXL1,ATRIP,ATRN,BBX,BCL9L,BRWD1,CA6,CACNA2D2,CCDC18,CCDC88A,CCND1,CCSER1,CD86,CDH11,CENPC,CEP135,CEP152,CEP162,CFAP61,CLIP4,CLSTN2,COG3,COL4A2,COMTD1,CORIN,CPN1,CPTP,CREM,CRYBA4,CSMD1,CSMD3,CUX2,DBNDD1,DDX31,DENND1B,DIAPH3,DKK3,DLG2,DNAH14,DNMBP,DOCK1,DPP6,DPY19…
Respiratory Disease	7.52E-17-1.18E-03	AADAC,ACKR3,ACTB,ACTR3B,ADCY1,ADCYAP1R1,ADIPOR2,ADRA1B,ADRA1D,AICDA,AKT3,ALK,ALX1,ANOS1,APOA1,APOA4,ARHGAP5,ARHGAP6,ARIH1,ARL4C,ARTN,ASXL1,ATG3,ATRN,BCL9L,BCOR,BEND2,BRF1,C1orf35,CACNA2D2,CADPS2,CCDC18,CCDC63,CCDC88A,CCND1,CCND2,CCSER1,CD86,CDH11,CENPC,CEP135,CEP162,CFAP61,CLIP4,CNIH3,COL4A2,CPN1,CREM,CRY2,CSMD1,CSMD3,CUX2,DBNDD1,DDX31,DENND1B,DIAPH3,DLG2,DLX5,DNAH14,DNMT3B,DOCK1,DOLK,DPP6,DST,DY…
Cellular Assembly and Organization	5.98E-16-1.06E-03	ABCD3,ACTB,ADCY1,ADRA1B,AKT3,ALK,ALX1,APOA1,APOA4,ARF1,ARHGAP5,ARHGAP6,ATG3,ATRN,BRWD1,CACNA2D2,CAPZB,CCDC88A,CCND1,CD86,CDH11,CEP135,CEP152,CEP162,CHCHD3,CLN8,CLSTN2,COG3,CSMD3,CSNK1D,CUX2,DCDC2,DDX31,DIAPH3,DKK3,DLX5,DNMBP,DOCK1,DST,DVL1,DYNC2I1,ELMO1,ENTPD1,EPHA7,EXOC2,FARP1,FAT4,FBN1,FBXO15,FIG4,FSCN1,FSTL4,FUT8,FUT9,GAP43,GAS8,GET1,GJC2,GNPTG,GPM6B,HEXA,HIKESHI,HMCN1,HMGN1,IFT81,IRS1,KDM5B,K…
Cellular Function and Maintenance	5.98E-16-1.06E-03	ABCD3,ACTB,ADCY1,ADRA1B,ALK,ARF1,ARHGAP5,ARHGAP6,ATG3,ATRN,BRWD1,CAPZB,CCDC88A,CEP135,CEP162,CHCHD3,CLN8,COG3,CSMD3,CSNK1D,CUX2,DCDC2,DIAPH3,DKK3,DLX5,DNMBP,DOCK1,DST,DVL1,DYNC2I1,ELMO1,ENTPD1,EPHA7,EXOC2,FARP1,FAT4,FIG4,FSCN1,FSTL4,FUT8,FUT9,GAP43,GAS8,GJC2,GPM6B,HEXA,HIKESHI,HMCN1,IFT81,KIF2C,KIF3B,LAMA2,LARGE1,MAGI2,MAP7,MAPK6,MAPRE1,MNS1,MYL2,MYO16,NTRK3,P2RX7,PACSIN2,PARVB,PCDH15,PHLDB2,PLK3…
Hematological Disease	1.21E-13-1.2E-03	ACSL6,ACTB,ADCY1,ADCYAP1R1,ADRA1B,ADRA1D,AICDA,AKT3,ALK,ANOS1,ANXA4,ARF1,ARHGAP5,ARHGAP6,ARIH1,ASXL1,ATG3,ATRN,BBX,BCL9L,BCOR,BEND2,BRWD1,CADPS2,CCDC18,CCND1,CCND2,CCSER1,CD86,CDH11,CDHR5,CENPC,CEP162,CHCHD3,COG3,COL4A2,CORIN,CPN1,CREM,CSMD1,CSMD3,CSTF3,CUX2,DDX31,DNAH14,DNMBP,DNMT3B,DOCK1,DPP6,DRD4,DST,ELMO1,EML6,ESYT2,FARP1,FAT4,FBN1,FBXO15,FIG4,FSCN1,GALNT11,HECW2,HIPK3,HMCN1,IGSF10,INPP5E,IQC…
Immunological Disease	1.21E-13-1.2E-03	ACSL6,ACTB,ADCY1,ADCYAP1R1,ADRA1B,ADRA1D,AICDA,AKT3,ALK,ANOS1,ANXA4,ARF1,ARHGAP5,ARHGAP6,ARIH1,ASXL1,ATG3,ATRN,BBX,BCL9L,BCOR,BEND2,BRWD1,CADPS2,CCDC18,CCND1,CCND2,CCSER1,CD86,CDH11,CDHR5,CENPC,CEP162,CHCHD3,COG3,COL4A2,CORIN,CPN1,CREM,CSMD1,CSMD3,CSTF3,CUX2,DDX31,DNAH14,DNMBP,DNMT3B,DOCK1,DPP6,DRD4,DST,ELMO1,EML6,ESYT2,FAM13A,FARP1,FAT4,FBN1,FBXO15,FIG4,FSCN1,GALNT11,HECW2,HIPK3,HMCN1,IGSF10,IHH…
Cell Morphology	1.16E-12-1.06E-03	ACTB,ADCY1,AKT3,ALK,ARF1,ARHGAP5,ASXL1,ATG3,ATRN,CADPS2,CAPZB,CCDC88A,CCND1,CCND2,CEP135,CEP162,CSMD3,CSNK1D,CUX2,DCDC2,DIAPH3,DKK3,DLX5,DNMBP,DOCK1,DVL1,DYNC2I1,ELMO1,ENTPD1,EPHA7,EXOC2,FARP1,FEZF1,FIG4,FOXA1,FSCN1,FSTL4,FUNDC1,FUT8,FUT9,GAP43,GPM6B,HEXA,IFT81,IHH,KIF2C,KIF3B,LAMA2,MAGI2,MAP7,MAPK6,MAPRE1,MNS1,MYO16,NTRK3,P2RX7,PACSIN2,PARVB,PBX1,PCDH15,PHLDB2,PLCB1,PRKCE,PRKN,PTPN23,RAB23,RAP2A…
Developmental Disorder	2.98E-12-1.2E-03	ABCD3,ACKR3,ACTB,ADCY1,ADRA1B,ADRA1D,AKT3,ALK,ALX1,ANOS1,APOA1,ARF1,ARHGAP5,ASXL1,ATRIP,BCOR,BRF1,BRWD1,CA6,CACNA2D2,CADPS2,CCDC88A,CCND1,CCND2,CDH11,CEP135,CEP152,CLN8,COL4A2,CREM,CRYBA4,CRYBB1,CSMD1,CSMD3,CUX2,DKK3,DLX5,DNAH14,DNMT3B,DOCK1,DPP6,DRD4,DST,DVL1,DYNC2I1,ENTPD1,EPHA7,EVA1C,EXOC2,FAT4,FBN1,FEZF1,FIG4,FUT8,GALNT1,GAP43,GJC2,GNPTG,GPC3,GRHL1,HECW2,HEXA,HPGD,IFT81,IGSF10,IHH,INPP5E,IRS1…
Hereditary Disorder	2.98E-12-1.07E-03	ABCD3,ACKR3,ACTB,ADCY1,ADRA1B,ADRA1D,AICDA,AKT3,ALK,ALX1,ANOS1,APOA1,APOA4,APOA5,APOC3,ARF1,ARHGAP5,ARL4C,ASXL1,ATPAF1,ATRIP,BCOR,BRF1,BRWD1,CA6,CACNA2D2,CCDC88A,CCND1,CCND2,CDH11,CEP135,CEP152,CLN8,COL4A2,CORIN,CPN1,CRYBA4,CRYBB1,CSMD1,CSMD3,CSNK1D,CUX2,DCDC2,DIAPH3,DKK3,DLX5,DNAH14,DNMBP,DNMT3B,DOCK1,DPP6,DRD4,DST,DVL1,DYNC2I1,ELMO1,ENTPD1,EPHA7,EVA1C,EXOC2,FAM13A,FAT4,FBN1,FEZF1,FIG4,GAP43,GJC…
Organismal Survival	3.28E-11-9.97E-04	ACKR3,ACTB,ADCYAP1R1,ADRA1B,ADRA1D,AKT3,ALK,ALX1,APOA1,ARF1,ARHGAP39,ARHGAP5,ASXL1,ATG3,BCL9L,BEST4,BRF1,CA6,CACNA2D2,CADPS2,CAPZB,CCDC88A,CCND1,CCND2,COL4A2,CREM,CSNK1D,CUX2,DBNDD1,DIAPH3,DLX5,DNMT3B,DOCK1,DOLK,DPP6,DVL1,FARP1,FAT4,FBN1,FEZF1,FIG4,FOXA1,FSCN1,FUT8,GALNT1,GALNT11,GAP43,GJC2,GPC3,GPD1L,GPM6B,HEXA,HMGN1,HPGD,IHH,INPP5E,IRS1,JPT2,KCNMA1,KDM5B,KIF26B,KIF2C,KIF3B,KMT2C,LAMA2,LRP1B,LRR…
Renal and Urological Disease	1.82E-10-1.11E-03	ACSL6,ACTB,ADCYAP1R1,ADRA1B,ADRA1D,AICDA,ALK,ALX1,APOC3,ARHGAP39,ARHGAP5,ARIH1,ASXL1,BCL9L,BCOR,BRF1,BRWD1,BUD13,CA6,CACNA2D2,CADPS2,CCDC18,CCDC88A,CCND1,CCND2,CDH11,CDHR5,CENPC,CEP152,CFAP61,CORIN,CPN1,CREM,CRY2,CSMD1,CSMD3,CUX2,DIAPH3,DKK3,DLG2,DNAH14,DNMBP,DOCK1,DPP6,DPY19L1,DST,DVL1,ELMO1,ENTPD1,EPHA7,ESYT2,EVA1C,FAT4,FBN1,FOXA1,FSTL5,FUT8,GALNT1,GALNT11,GALNTL6,GOLGA1,GPC3,GTF3C1,HIKESHI,HMC…
Psychological Disorders	3.58E-10-1.2E-03	ACTB,ADCY1,ADRA1B,ADRA1D,APOA1,APOA4,ARL4C,ASXL1,ATPAF1,ATRIP,BRWD1,CA6,CACNA2D2,CADPS2,CAPZB,CCDC88A,CCND2,CLSTN2,CMTM8,COL4A2,CREM,CRYBB1,CSMD1,CUX2,DKK3,DLG2,DPP6,DRD4,DST,ELMO1,ENTPD1,FIG4,FSTL5,GAP43,GJC2,GPD1L,HECW2,HIKESHI,HIPK3,HMGN1,IQCA1,IRS1,KAZN,KCNIP2,KCNMA1,KDM5B,KMT2C,LAMA2,LARGE1,LRP1B,MAGI2,NPAS3,OPRK1,PACRG,PBX1,PCDH15,PIEZO2,PLCB1,PLCXD2,PRKN,PTGS1,PTPN23,PTPN3,RASD2,RBFOX1,RC3…
Cellular Development	3.21E-09-1.06E-03	AADAC,ACKR3,ACTB,ADCY1,ADIPOR2,ADRA1B,AICDA,AKT3,ALK,ALX1,ARF1,ARHGAP39,ARHGAP5,ARIH1,ARL4C,ARTN,ATRN,BCOR,BEST4,C1orf35,CACNA2D2,CADPS2,CAPZB,CCDC88A,CCND1,CCND2,CDH11,CLSTN2,COL4A2,COMMD7,CREM,CSMD3,CSNK1D,CUX2,DCDC2,DKK3,DLX5,DNMT3B,DOCK1,DVL1,ELMO1,ENTPD1,EPHA7,EXOC2,FARP1,FBXO32,FEZF1,FIG4,FOXA1,FSCN1,FSTL4,FUNDC1,FUT8,FUT9,GAP43,GPC3,HEXA,HPGD,IHH,INTS11,IRS1,JPT2,KCNG2,KIF2C,KIF3B,KMT2C,LA…
Cellular Growth and Proliferation	3.21E-09-1.06E-03	AADAC,ACKR3,ACSL6,ACTB,ADCY1,ADCYAP1R1,ADIPOR2,ADRA1B,AICDA,AKT3,ALK,ALX1,ARF1,ARHGAP39,ARHGAP5,ARIH1,ARL4C,ARTN,ATRN,BCOR,BEST4,C1orf35,CACNA2D2,CADPS2,CAPZB,CCDC88A,CCND1,CCND2,CDH11,CLSTN2,COL4A2,COMMD7,CREM,CSMD3,CSNK1D,CUX2,DCDC2,DKK3,DLX5,DNMT3B,DOCK1,DVL1,ELMO1,ENTPD1,EPHA7,EXOC2,FARP1,FBXO32,FEZF1,FIG4,FOXA1,FSCN1,FSTL4,FUT8,FUT9,GAP43,GJC2,GPC3,HEXA,HPGD,IHH,INTS11,IRS1,JPT2,KCNG2,KIF2C,…
Nervous System Development and Function	3.21E-09-1.06E-03	ACSL6,ACTB,ADCY1,ADCYAP1R1,ADRA1D,AKT3,ALK,ANOS1,ARF1,ARHGAP5,ARTN,ATRN,BARHL1,CACNA2D2,CADPS2,CAPZB,CCDC88A,CCND1,CCND2,CD86,CDH11,CLSTN2,CNIH3,CREM,CSMD1,CSMD3,CUX2,DCDC2,DLG2,DLX5,DOCK1,DPP6,DRD4,DVL1,ELMO1,ENTPD1,EPHA7,FARP1,FAT4,FEZF1,FIG4,FOXA1,FSCN1,FSTL4,FUT8,FUT9,GAP43,GAS8,GET1,GJC2,GPM6B,HEXA,HMGN1,IHH,IRS1,KCNIP2,KCNMA1,KHDRBS2,KIF3B,LAMA2,LARGE1,MAGI2,MAP7,MAPK6,MYO16,NAB1,NHEJ1,NPAS…
Organismal Development	3.21E-09-1.06E-03	ACKR3,ACSL6,ACTB,ADCY1,ADCYAP1R1,ADRA1B,AICDA,AKT3,ALK,ALX1,ANXA4,APOA1,APOA5,ARF1,ARHGAP5,ARHGAP6,ARTN,ASXL1,ATRN,BARHL1,BCL9L,BCOR,CA6,CACNA2D2,CADPS2,CAPZB,CCDC88A,CCND1,CCND2,CD86,CDH11,CLSTN2,COL4A2,COMMD5,CORIN,CREM,CRYBA4,CSMD1,CSMD3,CSNK1D,CUX2,DCDC2,DIAPH3,DKK3,DLG2,DLX5,DNMT3B,DOCK1,DVL1,ELMO1,ENTPD1,EPHA7,FARP1,FAT4,FBN1,FBXO15,FEZF1,FIG4,FOXA1,FSCN1,FSTL4,FUNDC1,FUT8,FUT9,GALNT1,GALNT…
Tissue Development	3.21E-09-1.06E-03	ACKR3,ACSL6,ACTB,ADCY1,ADCYAP1R1,ADRA1B,AKT3,ALK,ALX1,APOA1,ARF1,ARHGAP5,ARHGAP6,ARTN,ASXL1,ATRN,BARHL1,BCOR,CACNA2D2,CADPS2,CAPZB,CCDC88A,CCND1,CCND2,CDH11,CLSTN2,CREM,CSMD3,CSNK1D,CUX2,DCDC2,DIAPH3,DLX5,DOCK1,DVL1,ELMO1,ENTPD1,EPHA7,FARP1,FAT4,FBN1,FEZF1,FIG4,FOXA1,FSTL4,FUT8,FUT9,GALNT1,GAP43,GAS8,GJC2,GPC3,HEXA,IHH,KHDRBS2,KIF2C,KIF3B,LAMA2,LARGE1,MAGI2,MAP7,MAPK6,MAPRE1,MYL2,MYO16,NEB,NHEJ1,…
Embryonic Development	6.88E-09-4.92E-04	ACKR3,ACTB,ADCY1,ADCYAP1R1,ADRA1B,AKT3,ALK,ALX1,ANXA4,APOA1,ARF1,ARHGAP5,ASXL1,ATRN,BARHL1,BCL9L,BCOR,CA6,CAPZB,CCND1,CCND2,CD86,CDH11,COMMD5,CREM,CRYBA4,CSMD1,CSNK1D,CUX2,DIAPH3,DKK3,DLX5,DOCK1,DVL1,ELMO1,ENTPD1,EPHA7,FARP1,FAT4,FBN1,FEZF1,FOXA1,FSTL4,FUNDC1,GALNT1,GAP43,GAS8,GPC3,HEXA,HIKESHI,IHH,INPP5E,IRS1,KDM5B,KHDRBS2,KIF3B,LAMA2,LARGE1,LRRC8A,MAGI2,MAP7,MAPK6,MMP17,MNS1,MYL2,MYO16,NAB1,NEB…
Cellular Movement	1.39E-07-1.16E-03	AADAC,ACKR3,ACTB,ADCYAP1R1,AKT3,ALK,ALX1,ANOS1,APOA1,ARF1,ARFGAP3,ARHGAP39,ARIH1,ARL4C,ARTN,ATRN,BARHL1,BCL9L,BEST4,CADPS2,CCDC88A,CCND1,CD86,CDH11,CMTM8,COL4A2,COMMD5,CUX2,DCDC2,DIAPH3,DKK3,DLG2,DLX5,DNMBP,DNMT3B,DOCK1,DRD4,DST,DVL1,ELMO1,ENTPD1,EPHA7,FARP1,FBN1,FEZF1,FOXA1,FSCN1,FUT8,FUT9,GALNT1,GAP43,GJC2,GPC3,HIPK3,IRS1,JPT2,KCNMA1,KDM5B,KIF26B,KIF2C,KMT2C,LAMA2,LARGE1,LRP1B,MAGI2,MAPK6,MAPRE…
Skeletal and Muscular Disorders	2.11E-07-1.2E-03	ABCD3,ACKR3,ACSL6,ACTB,ADRA1B,ADRA1D,AKT3,ALK,ALX1,ANOS1,APOA1,APOA4,APOC3,ARF1,ARIH1,ARL4C,ASXL1,ATPAF1,ATRIP,ATRN,BCOR,CA6,CACNA2D2,CAPZB,CCDC88A,CCND1,CD86,CDH11,CEP135,CEP152,CLSTN2,CNIH3,COL4A2,CORIN,CREM,CRY2,CSMD3,CUX2,DIAPH3,DKK3,DLG2,DLX5,DNAH14,DNMT3B,DOCK1,DOLK,DPP6,DRD4,DST,DVL1,DYNC2I1,ELMO1,ENTPD1,FAT4,FBN1,FBXO32,FIG4,FUNDC1,GALNT1,GAP43,GJC2,GPC3,GPD1L,GPM6B,GTF3C1,HECW2,HEXA,HMGN…
Behavior	3.06E-07-4.53E-04	ACSL6,ADCY1,ADCYAP1R1,ADRA1B,ADRA1D,AKT3,ALK,CADPS2,CCDC88A,CCND2,CLN8,CLSTN2,CREM,CSMD1,CUX2,DCDC2,DRD4,DVL1,FIG4,GET1,HEXA,HMGN1,KCNMA1,KIF3B,LARGE1,NHEJ1,NPAS3,NTRK3,OPRK1,P2RX7,PCDH15,PLCB1,PRKCE,PRKN,PTGS1,RAB11FIP5,RAP2A,RASD2,RPS6KB1,SCT,SPRED1,STAT1,STRN,TPBG,TUBA1A
Ophthalmic Disease	3.67E-07-1.2E-03	ACKR3,ACTB,ADRA1B,ADRA1D,AKT3,ANOS1,ARHGAP5,ASXL1,ATRIP,BCOR,CA6,CCND1,CCND2,COL4A2,CRYBA4,CRYBB1,CSMD1,CSNK1D,DNMBP,DNMT3B,DRD4,EPHA7,FAT4,FBN1,GPM6B,HMCN1,IGSF10,INPP5E,IRS1,KIF2C,KIF3B,LARGE1,MC1R,MMP16,NEB,NHEJ1,NTRK3,P2RX7,PCDH15,PRKN,PTGS1,RIPK4,SEMA5A,SLC4A5,SORCS2,SPATA13,STAT1,STK38L,TENM3,THBS1,TIMM21,TUBA1A,TUBB3,TUBD1,ZNF469
Cell Signaling	1.48E-06-3.94E-04	ADCYAP1R1,ADRA1B,ALK,APOA1,ARHGAP39,ARHGAP5,ARHGAP6,CCDC88A,DCDC2,DIAPH3,DNMBP,DOCK1,ELMO1,FAM13A,FARP1,FOXA1,FUT8,GAS8,GPC3,IFT81,IHH,IRS1,NTRK3,RAB23,RSU1,SCAI,SCUBE3,SH2B2,SPATA13,STAT1,STAT4,TUBA1A
Cardiovascular Disease	1.88E-06-1.2E-03	ACKR3,ADCYAP1R1,ADRA1B,ADRA1D,AKT3,ALK,APOA1,APOA4,APOA5,APOC3,ATRIP,BCOR,CA6,CACNA2D2,CCND1,CCND2,CD86,CNIH3,COL4A2,CORIN,CREM,CSMD1,DLX5,DNMT3B,DOCK1,DOLK,DPP6,DRD4,DVL1,ENTPD1,EPHA7,FAT4,FBN1,FBXO32,FOXA1,FUNDC1,FUT9,GALNT1,GAP43,GPC3,GPD1L,GPM6B,HMGN1,HPGD,IRS1,KAZN,KCND3,KCNG2,KCNIP2,KCNMA1,KIF3B,KMT2C,LAMA2,LARGE1,LRP1B,MNS1,MYL2,NAB1,NTRK3,OPRK1,P2RX7,PBX1,PLCB1,POFUT1,PRKCE,PRKN,PTGS1,RBF…
Cell-To-Cell Signaling and Interaction	2.51E-06-8.65E-04	ADCY1,ALK,ALX1,APOA4,ARF1,CACNA2D2,CAPZB,CCDC88A,CD86,CDH11,CLSTN2,CNIH3,CUX2,DCDC2,DLG2,DOCK1,DPP6,DRD4,DVL1,ENTPD1,EPHA7,FARP1,FAT4,FSCN1,FUT9,GAP43,GJC2,INPP5E,IRS1,KCNIP2,KCNMA1,KDM5B,KIF26B,KIF3B,KMT2C,LAMA2,LARGE1,LRRC8A,MAGI2,MAP7,MYO16,NTRK3,OPRK1,P2RX7,PACSIN2,PLCB1,PLK3,PRKCE,PRKN,PTPN23,RAB11FIP5,RAP2A,RASD2,RPS6KA2,RPS6KB1,SEMA5A,SLC5A7,SORCS2,SPRED1,STAT1,SYN2,THBS1,TLN2,TPBG,TPST2,U…
Organ Development	2.72E-06-4.92E-04	ACKR3,ACTB,ADCYAP1R1,ADRA1B,AKT3,ALK,ALX1,ASXL1,ATRN,BARHL1,BCOR,CCND1,CCND2,CDH11,CREM,DIAPH3,DLX5,DVL1,ENTPD1,EPHA7,FAT4,FBN1,FEZF1,GALNT1,GAP43,GAS8,GPC3,IHH,KHDRBS2,LARGE1,MYL2,MYO16,NEB,NHEJ1,NPAS3,NTRK3,OGA,PLCB1,POFUT1,RNF2,RPS6KA2,SEC16A,SEMA5A,SMAD5,SMARCA1,TACC2,THBS1,TUBA1A,TUBB3,TXNRD2,ZMIZ1
Post-Translational Modification	3.06E-06-3.16E-04	ADIPOR2,AKT3,ALK,APOA1,CCND1,CCND2,COG3,CSNK1D,DVL1,EPHA7,FUT8,FUT9,GALNT1,GALNT11,GJC2,HIPK3,IRS1,LARGE1,MAPK6,NTRK3,OGA,P2RX7,PLK3,POFUT1,PRKCE,PRKN,PRKRIP1,PTPN14,RAP2A,RPS6KA2,RPS6KB1,SIK3,SLC35C1,SMAD5,ST3GAL3,STAT4,STK38L,SYN2,THBS1,TOLLIP,WNK2,XDH
Metabolic Disease	7.81E-06-6.37E-04	AADAC,ABCD3,ADCY1,ADCYAP1R1,ADIPOR2,ADRA1B,ADRA1D,AKT3,ALX1,APOA1,APOA4,APOC3,ARHGAP5,BCOR,BRWD1,CA6,CACNA2D2,CCDC88A,CCND1,CCND2,CD86,CDH11,COL4A2,CORIN,CPTP,CREM,CRY2,CSNK1D,CUX2,DKK3,DLG2,DOCK1,DPP6,DRD4,DST,ELMO1,EPHA7,FAM13A,FBN1,FSTL4,GNPTG,GPC3,HPGD,IHH,IRS1,KCNG2,KCNMA1,KIF2C,LRP1B,LRRC8A,MAGI2,MAPK6,MRPL20,MYL2,NPAS3,NRSN1,OPRK1,P2RX7,PBX1,PCDH15,PHLDB2,PIEZO2,PRKCE,PRKN,PTGS1,RASD2,RBFO…
Tumor Morphology	2.77E-05-1.2E-03	ALK,CCND1,NTRK3,TUBA1A,TUBB3,TUBD1
Lipid Metabolism	3.24E-05-1.07E-03	AADAC,ABCD3,ACSL6,ADCY1,ADIPOR2,ADRA1B,AKT3,ALK,APOA1,APOA4,APOA5,APOC3,ARF1,CPTP,CREM,CRY2,DKK3,DLG2,ELMO1,FBN1,FIG4,FOXA1,FUT9,GPM6B,HEXA,HMGN1,HPGD,IHH,INPP5E,IRS1,KCNMA1,KDM5B,KMT2C,LARGE1,LRRC8A,MAP7,OGA,OPRK1,P2RX7,PLA2G4E,PLCB1,PRKCE,PTGS1,RBMS1,RPS6KB1,SCT,SIK3,SLC13A1,SLC4A5,SREBF2,TNFRSF13C,TPD52,XDH,ZPR1
Small Molecule Biochemistry	3.24E-05-1.07E-03	AADAC,ABCD3,ACSL6,ADCY1,ADIPOR2,ADRA1B,AKT3,ALK,APOA1,APOA4,APOA5,APOC3,ARF1,CPTP,CREM,CRY2,DKK3,DLG2,ELMO1,FBN1,FIG4,FOXA1,FUT9,GPM6B,HEXA,HMGN1,HPGD,IHH,INPP5E,IRS1,KCNMA1,KDM5B,KMT2C,LARGE1,LRRC8A,MAP7,OGA,OPRK1,P2RX7,PLA2G4E,PLCB1,PRKCE,PTGS1,RBMS1,RPS6KB1,SCT,SIK3,SLC13A1,SLC4A5,SREBF2,TNFRSF13C,TPD52,XDH,ZPR1
Molecular Transport	3.28E-05-8.69E-04	AADAC,ABCD3,ACSL6,ACTB,ADCY1,ADIPOR2,ADRA1B,AKT3,ALK,APOA1,APOA4,APOA5,APOC3,ARF1,CACNA2D2,CADPS2,CCDC88A,CLN8,CRY2,CSNK1D,DKK3,DLG2,DNMT3B,DPP6,DRD4,DVL1,ELMO1,ENTPD1,EXOC2,FBN1,FIG4,FOXA1,GAP43,GAS8,GPC3,GPD1L,GPM6B,HIKESHI,HMGN1,HPGD,IHH,INPP5E,IPO13,IRS1,KCND3,KCNG2,KCNIP2,KCNMA1,KDM5B,KIF3B,KMT2C,LARGE1,LRP1B,LRRC8A,MAPRE1,MVP,NUP188,OGA,OPRK1,P2RX7,PACRG,PACSIN2,PIEZO2,PLA2G4E,PRKCE,PRKN,PT…
Organ Morphology	3.51E-05-1.07E-03	AKT3,ARHGAP5,CREM,CUX2,ENTPD1,FSCN1,GAP43,GPM6B,IRS1,KHDRBS2,KIF3B,LAMA2,MYL2,MYO16,RAB23,SLC4A5,SYN2,TUBA1A
Connective Tissue Disorders	3.99E-05-1.2E-03	ACKR3,ACSL6,ACTB,ADRA1B,ADRA1D,AKT3,ALX1,ANOS1,APOA1,APOC3,ARF1,ARIH1,ARL4C,ASXL1,ATRIP,CACNA2D2,CCDC88A,CCND1,CD86,CDH11,CEP135,CEP152,CLSTN2,COL4A2,DLX5,DNMT3B,DOCK1,DST,DVL1,DYNC2I1,FAM13A,FAT4,FBN1,GALNT1,GPC3,GTF3C1,HECW2,HEXA,HPGD,IFT81,IHH,INPP5E,IRS1,KAZN,KIF26B,KMT2C,LRP1B,MAPRE1,MMP16,MMP17,MTF2,NAB1,NEB,NHEJ1,NUP188,OPRK1,P2RX7,PBX1,PCDH15,PIEZO2,PRKN,PTGS1,RAB23,RABGAP1,RIPK4,RNF144B,…
Inflammatory Disease	3.99E-05-1.07E-03	ACKR3,ACSL6,ADRA1B,ADRA1D,ALK,ANOS1,ANXA4,APOA1,ARF1,ARHGAP6,ARIH1,BRWD1,CA6,CACNA2D2,CAPZB,CD86,CDH11,CLSTN2,COL4A2,CRYBB1,DPP6,ENTPD1,FAM13A,FBN1,FBXO32,GALNT1,GPC3,GTF3C1,HEXA,HPGD,IHH,IRS1,KAZN,KCND3,KCNMA1,KMT2C,LRP1B,MAPRE1,MMP16,MMP17,NPAS3,OPRK1,PACSIN2,PCDH15,PRKCE,PRKN,PTGS1,RABGAP1,RNF144B,SMOX,SPOCK1,SPON1,SREBF2,STAT1,STAT4,TENM3,TEX9,THBS1,TIMP4,TLN2,TNFRSF13C,TOLLIP,TSPAN14,TUBA1A,…
Inflammatory Response	3.99E-05-7.98E-04	ACKR3,ACSL6,ADRA1B,ADRA1D,ANOS1,APOA1,ARHGAP6,CACNA2D2,CD86,CDH11,FAM13A,FBXO32,HEXA,IHH,IRS1,MMP16,MMP17,OPRK1,PTGS1,RNF144B,SMOX,STAT1,TENM3,THBS1,TIMP4,TLN2,TUBA1A,TUBB3,TUBD1,XDH
DNA Replication, Recombination, and Repair	1.08E-04-5.34E-04	ADRA1B,ADRA1D,AICDA,BRWD1,CCND1,EVA1C,FBN1,GAP43,GRHL1,KAZN,NHEJ1,RALGPS2,RIF1,RUBCNL,STAT1,STMN2
Hair and Skin Development and Function	1.43E-04-1.43E-04	APOA1,CDH11,DOCK1,FSCN1,FUT9,GAP43,KIF2C,MAPRE1,PRKCE,PTPN14,PTPN23,RPS6KB1,TPD52,ZC3HAV1
Tissue Morphology	1.64E-04-4.51E-04	ADRA1B,ADRA1D,OPRK1,PTGS1
Reproductive System Development and Function	1.82E-04-1.82E-04	DOCK1,ELMO1
Gene Expression	1.93E-04-1.07E-03	ADIPOR2,ALX1,ANXA4,ASXL1,BARHL1,BCL9L,BCOR,BRF1,BRWD1,CCND1,CD86,COL4A2,COMMD7,CREM,CRY2,CUX2,DKK3,DLX5,DNMT3B,DVL1,ELMO1,FAM98B,FEZF1,FOXA1,FUT8,GJC2,GRHL1,GTF3C1,HECW2,HIPK3,HMGN1,IHH,INPP5E,INTS11,IRS1,KDM5B,KMT2C,LTO1,MAGI2,MC1R,MSL3,MTA3,MTF2,NAB1,NPAS3,NTRK3,OGA,P2RX7,PBX1,PLCB1,PLK3,PRKCE,PRKN,RALY,RAP2A,RC3H2,RIF1,RNF11,RNF2,RPS6KA2,RPS6KB1,SLC13A1,SLC4A5,SMAD5,SMARCA1,SREBF2,ST3GAL3,STAT…
Cell Death and Survival	2.58E-04-5.48E-04	AADAC,ACKR3,ACTB,ADCY1,ADCYAP1R1,ADIPOR2,ADRA1B,ADRA1D,AICDA,AKT3,ALK,ANXA4,APOA1,APOC3,ARF1,ARL4C,ARTN,ATG3,BARHL1,BCOR,BRF1,CACNA2D2,CADPS2,CCDC88A,CCND1,CCND2,CD86,CDH11,CLN8,COL4A2,COMMD7,CREM,DKK3,DNMT3B,DOCK1,DRD4,DST,DVL1,ELMO1,ENTPD1,EPHA7,EVA1C,EXOC2,FAT4,FBN1,FBXO32,FOXA1,FSCN1,FUNDC1,FUT8,GNPTG,GPC3,GPD1L,GPM6B,HIPK3,HPGD,IHH,INPP5E,IRS1,KAZN,KCND3,KCNH8,KCNMA1,KIF2C,LAMA2,LRP1B,LRRC8A…
Cardiovascular System Development and Function	2.74E-04-3.58E-04	ACKR3,ADRA1B,APOA1,ASXL1,BCOR,CCND1,CCND2,CDH11,DIAPH3,DVL1,FAT4,FBN1,FBXO32,GALNT1,GPC3,IHH,LARGE1,MYL2,NEB,NTRK3,PLCB1,POFUT1,RPS6KA2,SMAD5,TUBB3,TXNRD2,ZMIZ1
Vitamin and Mineral Metabolism	4.23E-04-4.23E-04	APOA1,APOC3,HPGD,SIK3,TNFRSF13C
Connective Tissue Development and Function	4.92E-04-4.92E-04	ALX1,DLX5,GPC3
Skeletal and Muscular System Development and Function	4.92E-04-5.42E-04	AKT3,ALX1,DLX5,GPC3,RPS6KB1
Cellular Compromise	5.42E-04-6.34E-04	ARF1,KIF3B,MAPRE1,P2RX7,TUBB3
Carbohydrate Metabolism	6.19E-04-6.19E-04	FUT8,GALNT1,GALNT11,POFUT1,ST3GAL3
Nutritional Disease	6.38E-04-6.38E-04	ADRA1B,ADRA1D,DRD4,RPS6KB1,TUBA1A,TUBB3,TUBD1
Renal and Urological System Development and Function	7.88E-04-7.88E-04	APOA1,CDH11,DOCK1,FSCN1,FUT9,GAP43,PRKCE,PTPN14,THBS1,ZC3HAV1
Infectious Diseases	8.07E-04-1.07E-03	LAMA2,LARGE1,OPRK1,STAT1,TUBA1A,TUBB3,TUBD1
Protein Synthesis	8.69E-04-8.69E-04	ACTB,CCDC88A,CSNK1D,DNMT3B,DPP6,DVL1,GAS8,GPD1L,GPM6B,INPP5E,IRS1,LARGE1,MAPRE1,PACRG,PACSIN2,PRKCE,PRKN,RAB11FIP5,RAP2A,SEC16A,SIK3,TASOR,THBS1,TOLLIP,TPBG,TSPAN14,TTC7A
Protein Trafficking	8.69E-04-8.69E-04	ACTB,CCDC88A,CSNK1D,DNMT3B,DPP6,DVL1,GAS8,GPD1L,GPM6B,INPP5E,IRS1,LARGE1,MAPRE1,PACRG,PACSIN2,PRKCE,PRKN,RAB11FIP5,RAP2A,SEC16A,SIK3,TASOR,THBS1,TOLLIP,TPBG,TSPAN14,TTC7A
Energy Production	1.07E-03-1.07E-03	HPGD,PTGS1

## Sheet: top50
Cancer
Organismal Injury and Abnormalities
Endocrine System Disorders
Gastrointestinal Disease
Neurological Disease
Dermatological Diseases and Conditions
Reproductive System Disease
Hepatic System Disease
Respiratory Disease
Cellular Assembly and Organization
Cellular Function and Maintenance
Hematological Disease
Immunological Disease
Cell Morphology
Developmental Disorder
Hereditary Disorder
Organismal Survival
Renal and Urological Disease
Psychological Disorders
Cellular Development
Cellular Growth and Proliferation
Nervous System Development and Function
Organismal Development
Tissue Development
Embryonic Development
Cellular Movement
Skeletal and Muscular Disorders
Behavior
Ophthalmic Disease
Cell Signaling
Cardiovascular Disease
Cell-To-Cell Signaling and Interaction
Organ Development
Post-Translational Modification
Metabolic Disease
Tumor Morphology
Lipid Metabolism
Small Molecule Biochemistry
Molecular Transport
Organ Morphology
Connective Tissue Disorders
Inflammatory Disease
Inflammatory Response
DNA Replication, Recombination, and Repair
Hair and Skin Development and Function
Tissue Morphology
Reproductive System Development and Function
Gene Expression
Cell Death and Survival
Cardiovascular System Development and Function
