# Supplementary material for: Genetic variation associated with Marek’s disease resistance and susceptibility in white leghorn chickens
Source: Poult Sci. 2025 Dec 20;105(3):106311. doi: 10.1016/j.psj.2025.106311 (PMC12819034; doi:10.1016/j.psj.2025.106311)
Supplement: Supplementary file 6 [file mmc6.xls]

## Sheet: All
© 2000-2024 QIAGEN. All rights reserved.
Category	p-value	Molecules
Cancer	5.95E-22-6.29E-03	ABCA3,ABCD3,ADCY1,AGRP,ARHGAP31,ARHGAP5,ARIH1,ARL2BP,ARNT,ART1,ASPM,ATG3,ATP10B,ATP6V0D1,BBS4,BBX,BCL2,BEND5,BOP1,C2CD3,CADPS,CCDC141,CCDC157,CDC7,CEP162,CERKL,CERS4,CFAP69,CHRNA10,CLMN,CNOT1,CNOT7,CPN1,CSMD3,CTSK,CTSS,DBNDD1,DEF8,DMRTB1,DNAJB13,DNMBP,DTX2,EAF1,EBF1,ENTPD1,ERG,EXOC6B,FABP3,FAT4,FCHSD2,FEZF1,FGL1,FMN2,FUNDC1,GAL3ST1,GALNTL6,GAS8,GID8,GRIK3,GTF2B,GTPBP10,HBB,HERPUD2,HFM1,HS6ST1,HSF…
Organismal Injury and Abnormalities	5.95E-22-6.29E-03	ABCA3,ABCD3,ADCY1,AGRP,ARHGAP31,ARHGAP5,ARIH1,ARL2BP,ARNT,ART1,ASPM,ATG3,ATP10B,ATP6V0D1,BBS4,BBX,BCL2,BEND5,BOP1,C2CD3,CADPS,CCDC141,CCDC157,CDC7,CEP162,CERKL,CERS4,CFAP69,CHRNA10,CLMN,CNOT1,CNOT7,CPN1,CSMD3,CTSK,CTSS,DBNDD1,DEF8,DMRTB1,DNAJB13,DNMBP,DTX2,EAF1,EBF1,ENTPD1,ERG,EXOC6B,FABP3,FAT4,FCHSD2,FEZF1,FGL1,FMN2,FUNDC1,GAL3ST1,GALNTL6,GAS8,GID8,GRIK3,GTF2B,GTPBP10,HBB,HERPUD2,HFM1,HS6ST1,HSF…
Endocrine System Disorders	1.19E-18-6.01E-03	ABCA3,ABCD3,ADCY1,AGRP,ARHGAP31,ARHGAP5,ARIH1,ARL2BP,ARNT,ASPM,ATP10B,ATP6V0D1,BBS4,BBX,BCL2,BEND5,C2CD3,CADPS,CCDC141,CCDC157,CDC7,CEP162,CERKL,CERS4,CFAP69,CHRNA10,CLMN,CNOT1,CNOT7,CPN1,CSMD3,CTSK,CTSS,DBNDD1,DEF8,DMRTB1,DNAJB13,DNMBP,DTX2,EAF1,EBF1,ERG,EXOC6B,FABP3,FAT4,FCHSD2,FEZF1,FMN2,FUNDC1,GAL3ST1,GALNTL6,GAS8,GID8,GRIK3,GTPBP10,HBB,HERPUD2,HFM1,HS6ST1,HSF1,ITPR1,KCNIP1,KDM4A,KIAA0232,KYA…
Gastrointestinal Disease	2.39E-16-6.01E-03	ABCA3,ABCD3,ADCY1,ARHGAP31,ARHGAP5,ARIH1,ARNT,ART1,ASPM,ATG3,ATP10B,ATP6V0D1,BBS4,BBX,BCL2,BEND5,BOP1,C2CD3,CADPS,CCDC141,CDC7,CEP162,CERKL,CFAP69,CHRNA10,CLMN,CNOT1,CNOT7,CPN1,CSMD3,CTSK,CTSS,DBNDD1,DEF8,DMRTB1,DNAJB13,DNMBP,DTX2,EAF1,EBF1,ENTPD1,ERG,EXOC6B,FABP3,FAT4,FCHSD2,FEZF1,FGL1,FMN2,GAL3ST1,GALNTL6,GAS8,GID8,GRIK3,GTF2B,GTPBP10,HBB,HFM1,HSF1,ITPR1,KCNIP1,KDM4A,KIAA0232,KPNB1,KYAT3,LIN9,L…
Reproductive System Disease	1.08E-13-6.01E-03	ABCA3,ADCY1,ARHGAP31,ARHGAP5,ARIH1,ARNT,ART1,ASPM,ATG3,ATP10B,BBS4,BCL2,BEND5,C2CD3,CADPS,CCDC141,CDC7,CEP162,CERKL,CFAP69,CHRNA10,CLMN,CNOT1,CNOT7,CSMD3,CTSK,CTSS,DBNDD1,DEF8,DMRTB1,DNAJB13,DNMBP,EBF1,ENTPD1,ERG,EXOC6B,FAT4,FEZF1,FMN2,GAL3ST1,GALNTL6,GAS8,GRIK3,GTPBP10,HBB,HFM1,HS6ST1,HSF1,ITPR1,KCNIP1,KDM4A,KIAA0232,KPNB1,KYAT3,LIN9,LTK,MAN1A2,MAP3K4,METTL6,MICAL3,MNS1,MOXD1,MTMR7,NUP98,PARD3B,…
Neurological Disease	3.5E-12-5.56E-03	ABCA3,ABCD3,ADCY1,ARHGAP31,ARHGAP5,ARIH1,ARNT,ART1,ASPM,ATP10B,BBS4,BBX,BCL2,C2CD3,CADPS,CCDC141,CCDC157,CEP162,CERKL,CFAP69,CHRNA10,CLMN,CNOT1,CSMD3,CTSK,CTSS,DBNDD1,DMRTB1,DNAJB13,DNMBP,DTX2,EAF1,EBF1,ENTPD1,EXOC6B,FABP3,FAT4,FCHSD2,FEZF1,FMN2,GAL3ST1,GAS8,GRIK3,GTPBP10,HFM1,HS6ST1,HSF1,ITPR1,KCNIP1,KDM4A,KIAA0232,KPNB1,KYAT3,LTK,MAN1A2,MAP3K4,MC1R,MICAL1,MICAL3,MNS1,MOXD1,MTMR7,NT5DC3,NUP98,PA…
Dermatological Diseases and Conditions	1.84E-11-5.56E-03	ABCA3,ADCY1,ARHGAP31,ARHGAP5,ARNT,ART1,ASPM,ATP10B,BBX,BCL2,BEND5,C2CD3,CADPS,CCDC141,CDC7,CEP162,CERKL,CFAP69,CHRNA10,CLMN,CNOT1,CNOT7,CPN1,CSMD3,CTSK,DMRTB1,DNAJB13,DNMBP,DTX2,EBF1,ENTPD1,ERG,EXOC6B,FABP3,FAT4,FGL1,FMN2,GAL3ST1,GALNTL6,GAS8,GID8,GRIK3,GTPBP10,HBB,HFM1,HS6ST1,HSF1,ITPR1,KCNIP1,KDM4A,KIAA0232,KPNB1,KYAT3,LTK,MAN1A2,MAP3K4,MC1R,METTL6,MICAL1,MICAL3,MOXD1,MTMR7,NT5DC3,NUP98,PAAF1,P…
Hematological Disease	2.25E-08-6.29E-03	ADCY1,ARHGAP5,ARIH1,ART1,ASPM,ATG3,BBX,BCL2,CADPS,CCDC157,CDC7,CEP162,CHRNA10,CPN1,CSMD3,CTSK,CTSS,DMRTB1,DNAJB13,DNMBP,EBF1,ERG,EXOC6B,FAT4,FCHSD2,FGL1,FMN2,GRIK3,GTF2B,HBB,HFM1,HSF1,ITPR1,KDM4A,KPNB1,KYAT3,LTK,MICAL3,MNS1,NUP98,PCDH15,PDE8A,PLCXD2,PTPRF,PTPRM,RB1CC1,RNF215,ROBO2,RYR2,SERINC2,SESTD1,SF3A1,SLC17A9,SLC5A7,SREBF2,SSR1,STMN2,TOLLIP,TUBB3,TXNRD3,WAPL,XK,ZBTB10,ZBTB41,ZEB1
Immunological Disease	2.25E-08-6.11E-03	ADCY1,ARHGAP5,ARIH1,ART1,ASPM,ATG3,BBX,BCL2,CADPS,CCDC157,CDC7,CEP162,CHRNA10,CPN1,CSMD3,CTSK,CTSS,DMRTB1,DNAJB13,DNMBP,EBF1,ERG,EXOC6B,FAT4,FCHSD2,FGL1,FMN2,GRIK3,GTF2B,HBB,HFM1,HSF1,ITPR1,KDM4A,KPNB1,KYAT3,LTK,MICAL3,MNS1,NUP98,PCDH15,PDE8A,PLCXD2,PTPRF,PTPRM,RB1CC1,RNF215,ROBO2,RYR2,SESTD1,SF3A1,SLC17A9,SLC5A7,SREBF2,SSR1,STMN2,TOLLIP,TUBB3,TXNRD3,WAPL,ZBTB10,ZBTB41,ZEB1
Hepatic System Disease	3.64E-08-5.56E-03	ABCA3,ABCD3,ADCY1,ARHGAP5,ARIH1,ARNT,ASPM,ATP10B,BBX,BCL2,BEND5,BOP1,C2CD3,CADPS,CCDC141,CDC7,CEP162,CERKL,CHRNA10,CLMN,CNOT1,CPN1,CSMD3,CTSK,DBNDD1,DNAJB13,DNMBP,DTX2,EAF1,EBF1,ENTPD1,ERG,EXOC6B,FAT4,FCHSD2,FGL1,FMN2,GAS8,GRIK3,GTF2B,HBB,HFM1,HSF1,ITPR1,KDM4A,KPNB1,KYAT3,LTK,MAP3K4,MC1R,MICAL3,MOXD1,MTMR7,NUP98,PARD3B,PCDH15,PDE8A,PELI2,PLEKHG1,PTPRF,RB1CC1,RIMS2,RNF215,ROBO2,RPAP1,RREB1,RSPRY1,…
Renal and Urological Disease	8.8E-08-5.56E-03	ARHGAP5,ARIH1,ARNT,ASPM,ATP10B,BCL2,C2CD3,CADPS,CCDC141,CDC7,CERS4,CHRNA10,CLMN,CNOT1,CPN1,CSMD3,CTSK,CTSS,DNMBP,ENTPD1,FAT4,FGL1,FMN2,GALNTL6,GRIK3,HBB,HFM1,HS6ST1,KCNIP1,KIAA0232,KYAT3,LTK,MAP3K4,MICAL3,MOXD1,MTMR7,NUP98,PCDH15,PDE8A,PTPRF,PTPRM,RB1CC1,RIMS2,ROBO2,RREB1,RYR2,SERINC2,SESTD1,SLC35A5,SLMAP,SNCA,SREBF2,SSR1,STMN2,STX7,THSD7A,TUBB3,WDR11,XK,ZBTB41,ZEB1
Cellular Assembly and Organization	2.79E-07-6.01E-03	ABCA3,ABCD3,ADCY1,ARHGAP5,ARNT,ASPM,ATG3,BBS4,BCL2,BOP1,C2CD3,CADPS,CCDC141,CDC7,CEP162,CFAP69,CLMN,CNOT1,CNOT7,CSMD3,CTSS,DEF8,DNMBP,ENTPD1,ERG,FABP3,FAT4,FCHSD2,FMN2,FUNDC1,GAL3ST1,GAS8,HSF1,ITPR1,KPNB1,LTK,MICAL3,MNS1,NUP98,PARD3B,PCDH15,PCM1,PES1,PHLDB2,PID1,PTPRF,PTPRM,RAB18,RB1CC1,RIMS2,ROBO2,RREB1,RYR2,SLC5A7,SMPD2,SNCA,STMN2,STX7,THSD7A,TUBB3,TXNRD3,UBE2B,VPS37A,WDR11,YWHAG,ZEB1
Cellular Function and Maintenance	2.79E-07-6.01E-03	ABCA3,ABCD3,ADCY1,AGRP,ARHGAP5,ASPM,ATG3,BBS4,BCL2,C2CD3,CADPS,CCDC141,CEP162,CLMN,CSMD3,CTSS,DEF8,DNMBP,EBF1,ENTPD1,ERG,FAT4,FCHSD2,FMN2,FUNDC1,GAS8,GRIK3,HSF1,ITPR1,KPNB1,LTK,MICAL3,MNS1,NUP98,PCDH15,PCM1,PHLDB2,PID1,PTPRF,PTPRM,RB1CC1,RIMS2,ROBO2,RREB1,RYR2,SETD6,SLC5A7,SMPD2,SNCA,STMN2,STX7,THSD7A,TPD52,TUBB3,UBE2B,UCP3,VPS37A,WDR11,YWHAG,ZEB1
Cell Morphology	9.27E-07-6.21E-03	ABCD3,ADCY1,ARHGAP5,ARNT,ATG3,BBS4,BCL2,C2CD3,CCDC141,CEP162,CHRNA10,CLMN,CSMD3,CTSK,DMRTB1,DNMBP,ENTPD1,FGL1,FUNDC1,GAL3ST1,GRIK3,HS6ST1,HSF1,ITPR1,LIN9,LTK,MNS1,PCDH15,PCM1,PHLDB2,PID1,PTPRF,PTPRM,RAB18,RB1CC1,RIMS2,ROBO2,RREB1,RYR2,SLC5A7,SMPD2,SNCA,SREBF2,STK3,STMN2,THSD7A,TPD52,TYR,UBE2B,UCP3,VPS37A,WDR11,YWHAG,ZEB1
Respiratory Disease	1.2E-06-6.21E-03	ABCA3,ADCY1,ARHGAP31,ARHGAP5,ARIH1,ASPM,ATG3,ATP10B,BCL2,BOP1,C2CD3,CCDC141,CDC7,CEP162,CERS4,CFAP69,CNOT1,CPN1,CSMD3,CTSK,CTSS,DBNDD1,DNAJB13,DTX2,ENTPD1,ERG,FAT4,FCHSD2,FEZF1,FGL1,FMN2,FUNDC1,GAS8,GRIK3,GTF2B,GTPBP10,HFM1,HS6ST1,HSF1,ITPR1,KIAA0232,KYAT3,LTK,MAN1A2,MICAL1,MNS1,MOXD1,NUP98,PARD3B,PCDH15,PCM1,PDE8A,PHLDB2,PLEKHG1,PTPRF,PTPRM,RB1CC1,RIMS2,ROBO2,RREB1,RYR2,SERINC2,SETD6,SLC5A7,SLMA…
Organismal Survival	4.07E-06-4.14E-04	ABCA3,ARHGAP31,ARHGAP5,ARNT,ASPM,ATG3,BBS4,BCL2,CADPS,CDC7,DBNDD1,DTX2,EBF1,ERG,EXOC6B,FABP3,FAT4,FEZF1,HS6ST1,HSF1,ITPR1,KCNIP1,KDM4A,KPNB1,LIN9,MAN1A2,MAP3K4,MC1R,MNS1,NUP98,PES1,PHLDB2,PTPRF,PTPRM,RB1CC1,RBMS1,RIMS2,ROBO2,RYR2,SESTD1,SETD6,SLC17A9,SLC5A7,SNCA,SREBF2,STK3,TOLLIP,TPD52,UBE2B,WAPL,ZDHHC14,ZEB1
Developmental Disorder	1.96E-05-6.21E-03	ABCA3,ABCD3,ARHGAP31,ARHGAP5,ARNT,ASPM,BBS4,BCL2,C2CD3,CCDC141,CNOT1,CNOT7,CSMD3,CTSK,CTSS,DNAJB13,ERG,EXOC6B,FAT4,FEZF1,FMN2,GAS8,HBB,HS6ST1,HSF1,ITPR1,LIN9,MAP3K4,MC1R,MNS1,NUP98,PCDH15,PDE8A,PTPRF,RAB18,RBMS1,RIMS2,RSPRY1,RYR2,SESTD1,SLC5A7,SNCA,STK3,STMN2,TEX9,TUBB3,TXNRD3,TYR,WDR11,XK,YWHAG,ZEB1
Hereditary Disorder	1.96E-05-6.21E-03	ABCA3,ABCD3,ADCY1,ARHGAP31,ARHGAP5,ARL2BP,ASPM,BBS4,BCL2,C2CD3,CCDC141,CERKL,CFAP69,CNOT1,CNOT7,CPN1,CSMD3,CTSK,CTSS,DNAJB13,DNMBP,ENTPD1,ERG,EXOC6B,FAT4,FEZF1,FMN2,GAS8,HBB,HFM1,HS6ST1,ITPR1,KCNIP1,KPNB1,LTK,MC1R,MICAL1,MNS1,MOXD1,NT5DC3,NUP98,PCDH15,PCM1,PDE8A,PTPRF,RAB18,RB1CC1,RIMS2,ROBO2,RSPRY1,RYR2,SERINC2,SESTD1,SLC17A9,SLC5A7,SLMAP,SNCA,STMN2,TEX9,TOLLIP,TPD52,TUBB3,TYR,VPS37A,WDR11,XK,YW…
Cell-To-Cell Signaling and Interaction	2.48E-05-5.56E-03	ADCY1,ARNT,BCL2,CADPS,CFAP69,CHRNA10,ENTPD1,ERG,FAT4,GAL3ST1,HSF1,NUP98,PARD3B,PTPRF,RIMS2,SLC5A7,SNCA,TXNRD3,UBE2B,YWHAG,ZEB1
Cardiovascular Disease	3.07E-05-5.56E-03	ARNT,BCL2,FAT4,HBB,MNS1,PDE8A,RREB1,RYR2,STX7,TCF25,TEX9,TUBB3,XK
Embryonic Development	6.78E-05-6.2E-03	ABCA3,ADCY1,AGRP,ARHGAP5,ARNT,ASPM,BBS4,BCL2,C2CD3,CCDC141,CDC7,CHRNA10,CNOT7,CTSK,CTSS,DMRTB1,EBF1,ENTPD1,ERG,FAT4,FEZF1,FMN2,FUNDC1,GAL3ST1,GAS8,GTF2B,HBB,HS6ST1,HSF1,ITPR1,MAN1A2,MAP3K4,MNS1,NUP98,PCDH15,PTPRF,RB1CC1,ROBO2,RREB1,RYR2,SESTD1,SNCA,STK3,STX7,TUBB3,TYR,UBE2B,WDR11,ZEB1
Organismal Development	6.78E-05-6.2E-03	ABCA3,ADCY1,AGRP,ARHGAP5,ARNT,ASPM,BBS4,BCL2,C2CD3,CCDC141,CDC7,CHRNA10,CLMN,CNOT7,CSMD3,CTSK,CTSS,DMRTB1,EBF1,ENTPD1,ERG,FAT4,FEZF1,FMN2,FUNDC1,GAL3ST1,GAS8,GTF2B,HBB,HS6ST1,HSF1,ITPR1,LTK,MAN1A2,MAP3K4,MNS1,NUP98,PCDH15,PCM1,PTPRF,PTPRM,RB1CC1,RIMS2,ROBO2,RREB1,RYR2,SESTD1,SLC5A7,SNCA,STK3,STMN2,STX7,TUBB3,TYR,UBE2B,WDR11,YWHAG,ZEB1
Psychological Disorders	7.3E-05-5.56E-03	BBS4,BCL2,CHRNA10,EBF1,ENTPD1,EXOC6B,GRIK3,HSF1,ITPR1,KCNIP1,PARD3B,PCDH15,PDE8A,PES1,PTPRM,RB1CC1,RYR2,SLC5A7,SNCA,SREBF2,SSR1,STMN2,THSD7A,VPS37A,WDR11,XK,ZCCHC2
Cellular Development	9.17E-05-6.2E-03	ABCA3,ADCY1,ARHGAP5,ARIH1,ARL2BP,ARNT,ASPM,BBS4,BCL2,BEND5,BOP1,CDC7,CLMN,CNOT7,CSMD3,CTSK,DMRTB1,DTX2,EBF1,ENTPD1,ERG,EXOC6B,FAT4,FCHSD2,FEZF1,FGL1,FMN2,FUNDC1,GAL3ST1,GTF2B,HBB,HS6ST1,HSF1,ITPR1,KDM4A,KPNB1,LTK,MICAL1,MNS1,NUP98,PES1,PTPRF,PTPRM,RB1CC1,RIMS2,ROBO2,RYR2,SETD6,SLC5A7,SLMAP,SMPD2,SNCA,SREBF2,STK3,STMN2,TOLLIP,TPD52,TUBB3,TYR,UBE2B,VPS37A,YWHAG,ZEB1
Cellular Growth and Proliferation	9.17E-05-6.2E-03	ABCA3,ADCY1,AGRP,ARHGAP5,ARIH1,ARL2BP,ARNT,ASPM,BBS4,BCL2,BEND5,BOP1,CDC7,CLMN,CNOT7,CSMD3,CTSK,DMRTB1,DTX2,EBF1,ENTPD1,ERG,EXOC6B,FAT4,FCHSD2,FEZF1,FGL1,FMN2,GAL3ST1,GTF2B,HBB,HS6ST1,HSF1,ITPR1,KDM4A,KPNB1,LTK,MICAL1,MNS1,NUP98,PTPRF,PTPRM,RB1CC1,RIMS2,ROBO2,RYR2,SETD6,SLC5A7,SLMAP,SMPD2,SNCA,SREBF2,STK3,STMN2,TOLLIP,TPD52,TUBB3,TYR,UBE2B,VPS37A,YWHAG,ZEB1
Tissue Development	9.17E-05-5.95E-03	ABCA3,ADCY1,ARHGAP5,ARNT,ASPM,BBS4,BCL2,C2CD3,CCDC141,CHRNA10,CLMN,CNOT7,CSMD3,DMRTB1,EBF1,ENTPD1,FAT4,FEZF1,FMN2,FUNDC1,GAL3ST1,GAS8,GTF2B,HS6ST1,HSF1,ITPR1,LTK,MAP3K4,MNS1,PCDH15,PTPRF,PTPRM,RIMS2,ROBO2,RREB1,RYR2,SLC5A7,SNCA,STK3,STMN2,STX7,TUBB3,UBE2B,WDR11,YWHAG,ZEB1
Lipid Metabolism	1.03E-04-6.06E-03	ABCA3,ABCD3,ADCY1,AGRP,ARNT,BBS4,BCL2,CERKL,CERS4,CTSS,EBF1,ERG,FABP3,FGL1,GAL3ST1,HBB,HS6ST1,HSF1,ITPR1,MTMR7,PDE8A,RBMS1,SEC14L2,SERINC2,SMPD2,SNCA,SREBF2,TPD52,UCP3,YWHAG
Small Molecule Biochemistry	1.03E-04-6.06E-03	ABCA3,ABCD3,ADCY1,AGRP,ARNT,BBS4,BCL2,CERKL,CERS4,CTSS,EBF1,ERG,FABP3,FGL1,GAL3ST1,HBB,HS6ST1,HSF1,ITPR1,MTMR7,PDE8A,RBMS1,SEC14L2,SERINC2,SMPD2,SNCA,SREBF2,TPD52,TYR,UCP3,YWHAG,ZEB1
Ophthalmic Disease	1.12E-04-5.56E-03	ARHGAP5,ARL2BP,BBS4,CERKL,DNMBP,ITPR1,MC1R,PCDH15,RAB18,RIMS2,SERINC2,TUBB3,TYR,ZEB1
Cellular Movement	1.37E-04-6.01E-03	ARHGAP31,ARIH1,ARNT,ASPM,BBS4,BCL2,BEND5,CADPS,CCDC141,CFAP69,CTSK,CTSS,DNMBP,DTX2,EBF1,ENTPD1,ERG,EXOC6B,FCHSD2,FEZF1,FMN2,GAL3ST1,HSF1,ITPR1,KPNB1,LTK,MC1R,MICAL1,PCDH15,PCM1,PTPRF,PTPRM,RB1CC1,ROBO2,SETD6,SLC17A9,SMPD2,SNCA,SREBF2,STK3,THSD7A,TPD52,TUBB3,TYR,VPS37A,ZEB1
Amino Acid Metabolism	2.08E-04-5.56E-03	AGRP,ATG3,BCL2,CTSK,FABP3,GTPBP10,SNCA,TYR,ZEB1
Molecular Transport	2.08E-04-6.22E-03	ABCA3,ABCD3,ADCY1,AGRP,ARNT,ATP6V0D1,BBS4,BCL2,CADPS,CERS4,CHRNA10,CTSS,ENTPD1,FABP3,FGL1,FMN2,GAL3ST1,HBB,HS6ST1,HSF1,ITPR1,KPNB1,NUP98,PID1,RBMS1,RIMS2,ROBO2,RYR2,SEC14L2,SLC17A9,SLC5A7,SMPD2,SNCA,SREBF2,STK3,STX7,TPD52,UCP3,WDR11,ZEB1
Cell Death and Survival	2.93E-04-6.1E-03	ABCA3,ADCY1,ARNT,ATG3,BBS4,BCL2,CADPS,CDC7,CERKL,CTSK,CTSS,DMRTB1,EBF1,ENTPD1,ERG,EXOC6B,FABP3,FAT4,FCHSD2,FGL1,FMN2,FUNDC1,GAL3ST1,HBB,HSF1,ITPR1,KCNIP1,KDM4A,KPNB1,LTK,MAP3K4,MC1R,MICAL1,NUP98,PCDH15,PDE8A,PELI2,PTPRF,PTPRM,RB1CC1,RYR2,SETD6,SF3A1,SMPD2,SNCA,SREBF2,STK3,TOLLIP,TPD52,TUBB3,TYR,UBE2B,WAPL,YWHAG,ZEB1
Metabolic Disease	3.03E-04-5.56E-03	ABCA3,ABCD3,ADCY1,ARNT,ATP10B,BCL2,CCDC141,CTSK,CTSS,EBF1,FABP3,FGL1,FMN2,HBB,HSF1,ITPR1,KCNIP1,LIN9,MC1R,MOXD1,NUP98,PARD3B,PCDH15,PDE8A,PTPRM,RBMS1,ROBO2,RYR2,SLC17A9,SNCA,SREBF2,SSR1,STMN2,TUBB3,TYR,UBE2B,UCP3
Nutritional Disease	4.47E-04-5.56E-03	AGRP,ARNT,BBS4,CHRNA10,CTSS,ENTPD1,HSF1,PDE8A,PTPRF,SERINC2,SMPD2,SSR1,UCP3,WDR11,ZEB1
Nervous System Development and Function	5.15E-04-6.01E-03	ADCY1,AGRP,ARHGAP5,ASPM,BBS4,BCL2,C2CD3,CADPS,CCDC141,CHRNA10,CLMN,CSMD3,EBF1,ENTPD1,FAT4,FEZF1,FUNDC1,GAL3ST1,GAS8,HS6ST1,HSF1,ITPR1,LTK,MAP3K4,PCDH15,PCM1,PTPRF,PTPRM,RB1CC1,RIMS2,ROBO2,RYR2,SLC5A7,SMPD2,SNCA,SREBF2,STK3,STMN2,TUBB3,WDR11,YWHAG,ZEB1
Endocrine System Development and Function	6.74E-04-5.95E-03	ARNT,ASPM,BBS4,BCL2,CADPS,CNOT7,DMRTB1,FGL1,FMN2,GAL3ST1,GTF2B,HSF1,MAP3K4,MNS1,RIMS2,ROBO2,SLC17A9,TPD52,UBE2B,UCP3
Organ Development	6.74E-04-5.95E-03	ADCY1,ARNT,ASPM,BBS4,BCL2,C2CD3,CADPS,CCDC141,CHRNA10,CNOT7,CTSK,DMRTB1,EBF1,ENTPD1,FAT4,FEZF1,FMN2,FUNDC1,GAL3ST1,GAS8,GTF2B,HS6ST1,HSF1,ITPR1,MAP3K4,MNS1,NUP98,PCDH15,ROBO2,RREB1,SLC17A9,SNCA,STK3,STX7,TUBB3,UBE2B,WDR11,ZEB1
Reproductive System Development and Function	6.74E-04-5.95E-03	AGRP,ARHGAP5,ARNT,ASPM,BBS4,BCL2,CNOT7,DMRTB1,FMN2,GAL3ST1,GTF2B,HS6ST1,HSF1,MAP3K4,MNS1,NUP98,STK3,UBE2B
Tumor Morphology	7.41E-04-5.56E-03	BCL2,HSF1,LTK,TUBB3
Cell Cycle	8.4E-04-5.71E-03	ARNT,BCL2,CDC7,CNOT7,ERG,HBB,HSF1,KPNB1,LIN9,PCM1,RB1CC1,SETD6,SLMAP,UBE2B,YWHAG,ZBTB10
Hair and Skin Development and Function	8.4E-04-5.56E-03	BCL2,MC1R,TYR
Hematological System Development and Function	8.4E-04-5.56E-03	ARNT,ATG3,BCL2,EBF1,ERG
Organ Morphology	8.4E-04-5.56E-03	ARHGAP5,ASPM,EBF1,ENTPD1,HSF1,ITPR1,MC1R,PCM1,RYR2,TYR,WDR11,ZEB1
Free Radical Scavenging	8.87E-04-8.87E-04	BCL2,HBB,SNCA
Skeletal and Muscular Disorders	1.34E-03-5.56E-03	ARNT,BCL2,C2CD3,CDC7,CHRNA10,CSMD3,CTSK,ENTPD1,EXOC6B,FAT4,ITPR1,KCNIP1,PHLDB2,RREB1,RSPRY1,SF3A1,SLC5A7,SNCA,STMN2,TUBB3,UBE2B,VPS37A,WDR11,ZEB1
Cellular Compromise	1.76E-03-5.56E-03	BCL2,FABP3,HSF1,ITPR1,SNCA
Tissue Morphology	1.76E-03-5.56E-03	ARNT,BCL2,CTSK,FABP3,GAL3ST1,HS6ST1,HSF1,LTK,MAP3K4,PCDH15,PTPRF,RB1CC1,RIMS2,RYR2,SNCA,SREBF2,WDR11
Cardiovascular System Development and Function	1.95E-03-5.56E-03	ARNT,BCL2,CTSK,FUNDC1,HS6ST1,RREB1,RYR2,STK3,STX7,TUBB3
Cell Signaling	1.95E-03-6.22E-03	BCL2,ITPR1,RYR2,SNCA,UCP3
Vitamin and Mineral Metabolism	1.95E-03-6.22E-03	BCL2,ITPR1,RYR2,SNCA,UCP3
Connective Tissue Development and Function	2.3E-03-5.56E-03	EBF1,HSF1,RYR2
Skeletal and Muscular System Development and Function	3.07E-03-5.56E-03	BCL2,CTSK,SLC5A7,YWHAG
Renal and Urological System Development and Function	3.35E-03-3.35E-03	BCL2,CTSK,FAT4,NUP98
Infectious Diseases	3.55E-03-6.14E-03	ATP6V0D1,BCL2,CHRNA10,CNOT7,CPN1,CTSS,DTX2,HBB,HSF1,ITPR1,KPNB1,LTK,MICAL3,NUP98,PDE8A,PES1,RB1CC1,RBMS1,RREB1,SEC14L2,SESTD1,SF3A1,SLC5A7,SNCA,SREBF2,SSR1,TEAD3,TUBB3,UBE2B,XK,ZEB1
Protein Trafficking	3.76E-03-3.76E-03	KPNB1,PHLDB2,TOLLIP
Visual System Development and Function	3.81E-03-3.81E-03	ADCY1,BBS4,FUNDC1,ROBO2
Inflammatory Disease	3.95E-03-6.01E-03	ABCA3,BCL2,TOLLIP,TUBB3
Inflammatory Response	3.95E-03-6.01E-03	BCL2,TUBB3
Cell-mediated Immune Response	4.43E-03-4.43E-03	BCL2,EBF1
Hematopoiesis	4.43E-03-5.56E-03	BCL2,EBF1
Lymphoid Tissue Structure and Development	4.43E-03-5.56E-03	BCL2,EBF1
Organismal Functions	4.85E-03-4.85E-03	ABCD3,AGRP,HSF1,UCP3
Cellular Response to Therapeutics	4.93E-03-4.93E-03	BCL2,EBF1
Carbohydrate Metabolism	5.46E-03-5.56E-03	ABCA3,ERG,SNCA
Connective Tissue Disorders	5.46E-03-6.01E-03	ABCA3,C2CD3,CTSK,EXOC6B,FAT4,HBB,RSPRY1,TOLLIP,WDR11,XK
Auditory Disease	5.56E-03-5.56E-03	ADCY1,PCDH15
DNA Replication, Recombination, and Repair	5.56E-03-5.56E-03	ABCA3,NUP98,UBE2B
Drug Metabolism	5.56E-03-5.56E-03	BCL2,TXNRD3
Humoral Immune Response	5.56E-03-5.56E-03	BCL2,EBF1
Immune Cell Trafficking	5.56E-03-5.56E-03	BCL2
Post-Translational Modification	5.56E-03-5.56E-03	TYR
Protein Synthesis	5.56E-03-5.56E-03	TXNRD3
RNA Post-Transcriptional Modification	5.56E-03-5.56E-03	BOP1
Respiratory System Development and Function	5.56E-03-5.56E-03	HSF1
Behavior	6.01E-03-6.01E-03	CTSS,HBB
Energy Production	6.06E-03-6.06E-03	ABCD3,BCL2,FABP3,UCP3

## Sheet: top50
Cancer
Organismal Injury and Abnormalities
Endocrine System Disorders
Gastrointestinal Disease
Reproductive System Disease
Neurological Disease
Dermatological Diseases and Conditions
Hematological Disease
Immunological Disease
Hepatic System Disease
Renal and Urological Disease
Cellular Assembly and Organization
Cellular Function and Maintenance
Cell Morphology
Respiratory Disease
Organismal Survival
Developmental Disorder
Hereditary Disorder
Cell-To-Cell Signaling and Interaction
Cardiovascular Disease
Embryonic Development
Organismal Development
Psychological Disorders
Cellular Development
Cellular Growth and Proliferation
Tissue Development
Lipid Metabolism
Small Molecule Biochemistry
Ophthalmic Disease
Cellular Movement
Amino Acid Metabolism
Molecular Transport
Cell Death and Survival
Metabolic Disease
Nutritional Disease
Nervous System Development and Function
Endocrine System Development and Function
Organ Development
Reproductive System Development and Function
Tumor Morphology
Cell Cycle
Hair and Skin Development and Function
Hematological System Development and Function
Organ Morphology
Free Radical Scavenging
Skeletal and Muscular Disorders
Cellular Compromise
Tissue Morphology
Cardiovascular System Development and Function
Cell Signaling
