# Supplementary material for: Genetic variation associated with Marek’s disease resistance and susceptibility in white leghorn chickens
Source: Poult Sci. 2025 Dec 20;105(3):106311. doi: 10.1016/j.psj.2025.106311 (PMC12819034; doi:10.1016/j.psj.2025.106311)
Supplement: Supplementary file 7 [file mmc7.xls]

## Sheet: All
© 2000-2024 QIAGEN. All rights reserved.
Category	p-value	Molecules
Cancer	3.69E-30-1.01E-02	ACTR1A,ACVR2B,ADAM11,ADGRA2,ANKRD27,ANKRD42,APOLD1,ARAP2,ARC,ARFGEF2,ARFRP1,ARHGAP17,ARMC6,ARMH3,ARR3,ARRB1,ATAD3A,ATG14,BCL2L1,BCL7B,BIN1,BRF2,BROX,C2,CA3,CADM1,CALCB,CARS1,CCDC43,CD83,CD8A,CD8B,CDC27,CDC5L,CDK5RAP3,CILP,CKAP2L,CLASP2,CLPTM1L,CNPY3,COL4A6,COLEC12,COPA,COPB1,CRNN,CTNNA2,CYFIP1,CYP27C1,CYP2R1,DAP,DBF4B,DISP1,DLL1,DSCAM,DTX4,DYNLRB1,EEF1D,EFR3B,EFTUD2,EHBP1,EIF3M,ELOVL6,ERBB4,ERLIN…
Organismal Injury and Abnormalities	3.69E-30-1.02E-02	ACTR1A,ACVR2B,ADAM11,ADGRA2,ANKRD27,ANKRD42,APOLD1,ARAP2,ARC,ARFGEF2,ARFRP1,ARHGAP17,ARL3,ARMC6,ARMH3,ARR3,ARRB1,ATAD3A,ATG14,BCL2L1,BCL7B,BIN1,BRF2,BROX,C2,CA3,CADM1,CALCB,CARS1,CCDC43,CD83,CD8A,CD8B,CDC27,CDC5L,CDK5RAP3,CILP,CKAP2L,CLASP2,CLPTM1L,CNPY3,COL4A6,COLEC12,COPA,COPB1,CRNN,CTNNA2,CYFIP1,CYP27C1,CYP2R1,DAP,DBF4B,DISP1,DLL1,DSCAM,DTX4,DYNLRB1,EEF1D,EFR3B,EFTUD2,EHBP1,EIF3M,ELOVL6,ERBB4,…
Endocrine System Disorders	9.43E-23-1.01E-02	ACTR1A,ACVR2B,ADAM11,ADGRA2,ANKRD27,ANKRD42,ARAP2,ARC,ARFGEF2,ARFRP1,ARHGAP17,ARMC6,ARMH3,ARR3,ARRB1,ATAD3A,ATG14,BCL2L1,BIN1,BROX,C2,CA3,CADM1,CALCB,CARS1,CCDC43,CD83,CD8A,CD8B,CDC27,CDC5L,CDK5RAP3,CILP,CKAP2L,CLASP2,CLPTM1L,CNPY3,COL4A6,COLEC12,COPA,COPB1,CTNNA2,CYFIP1,CYP27C1,CYP2R1,DAP,DBF4B,DISP1,DLL1,DSCAM,DTX4,EFR3B,EFTUD2,EHBP1,EIF3M,ELOVL6,ERBB4,EXOC4,EXOG,FAM120A,FAM20A,FARP2,FARSB,FBLN…
Gastrointestinal Disease	1.29E-20-1.01E-02	ACTR1A,ACVR2B,ADAM11,ADGRA2,ANKRD27,APOLD1,ARAP2,ARC,ARFGEF2,ARHGAP17,ARMC6,ARMH3,ARR3,ATG14,BCL2L1,BCL7B,BIN1,BRF2,BROX,C2,CA3,CADM1,CALCB,CARS1,CCDC43,CD83,CD8A,CDC27,CDC5L,CDK5RAP3,CILP,CKAP2L,CLASP2,CLPTM1L,COL4A6,COLEC12,COPA,COPB1,CRNN,CTNNA2,CYFIP1,CYP27C1,CYP2R1,DBF4B,DISP1,DLL1,DSCAM,DTX4,EEF1D,EFR3B,EFTUD2,EHBP1,EIF3M,ELOVL6,ERBB4,ERLIN2,EXOC4,EXOG,FAM120A,FAM20A,FARP2,FARSB,FBLN1,FBXO3…
Dermatological Diseases and Conditions	2.35E-15-1.01E-02	ACVR2B,ADAM11,ADGRA2,ANKRD27,ANKRD42,ARAP2,ARC,ARFGEF2,ARFRP1,ARHGAP17,ARMH3,ARR3,ARRB1,ATAD3A,ATG14,BCL2L1,BIN1,BRF2,C2,CA3,CADM1,CARS1,CD8B,CDC27,CDC5L,CDK5RAP3,CILP,CKAP2L,CLASP2,CLPTM1L,CNPY3,COL4A6,COLEC12,COPA,COPB1,CRNN,CTNNA2,CYP27C1,DBF4B,DISP1,DLL1,DSCAM,DYNLRB1,EEF1D,EFTUD2,EHBP1,EIF3M,ERBB4,ERLIN2,EXOG,FAM120A,FAM20A,FARP2,FARSB,FBLN1,FGFR2,FIGNL1,FRMPD4,G3BP2,GABRB3,GFUS,GJC1,GLE1,GL…
Neurological Disease	1.3E-14-1.01E-02	ACTR1A,ACVR2B,ADAM11,ADGRA2,ANKRD27,ANKRD42,APOLD1,ARAP2,ARC,ARFGEF2,ARFRP1,ARL3,ARMC6,ARR3,ARRB1,ATAD3A,BCL2L1,BIN1,C2,CA3,CADM1,CALCB,CARS1,CD83,CD8A,CDC27,CDC5L,CILP,CKAP2L,CLASP2,CLPTM1L,CNPY3,COL4A6,COLEC12,COPA,COPB1,CRNN,CTNNA2,CYFIP1,CYP27C1,DBF4B,DISP1,DLL1,DSCAM,EEF1D,EFR3B,EFTUD2,EHBP1,ELOVL6,ERBB4,ERLIN2,EXOC4,EXOG,FAM120A,FARP2,FARSB,FBLN1,FBXO34,FGFR2,FIGNL1,FRMPD4,G3BP2,GABRB3,GFUS…
Reproductive System Disease	2.81E-14-9.61E-03	ACTR1A,ADAM11,ADGRA2,ANKRD27,ANKRD42,APOLD1,ARAP2,ARFGEF2,ARFRP1,ARHGAP17,ARMH3,ARRB1,ATAD3A,BCL2L1,BIN1,BRF2,BROX,C2,CA3,CADM1,CALCB,CARS1,CD83,CD8A,CD8B,CDC27,CDC5L,CDK5RAP3,CILP,CLASP2,CLPTM1L,CNPY3,COL4A6,COLEC12,COPA,COPB1,CTNNA2,DBF4B,DISP1,DLL1,DSCAM,DTX4,DYNLRB1,EEF1D,EFTUD2,EHBP1,ELOVL6,ERBB4,ERLIN2,EXOC4,FAM20A,FARP2,FBLN1,FBXO34,FGFR2,FIGNL1,FRMPD4,G3BP2,GABRB3,GFUS,GLE1,GLIS1,GPATCH3,…
Embryonic Development	2.26E-09-8.78E-03	ACVR2B,ADGRA2,ANKRD27,ARC,ARFRP1,ARL3,ARRB1,BCL2L1,BIN1,CADM1,CALCB,CD83,CD8A,CD8B,CDK5RAP3,CLASP2,CTNNA2,CYFIP1,DISP1,DLL1,DSCAM,EEF1D,EIF3M,ELOVL6,ERBB4,EXOC4,FAM20A,FARP2,FBLN1,FGFR2,GABRB3,GJC1,GORASP2,GRB10,GRIP1,GRM5,HPS6,HS2ST1,ID1,IFRD1,IGSF3,IKZF1,IL1RN,INPP4B,JPH2,KDF1,KDM1A,LUZP1,LY6E,MAF,MAP3K14,MEIOC,MKS1,MOG,MTSS1,NCOA2,NPY,NR0B2,NRK,OSR1,PDE3B,PHF2,PHLDA2,PKNOX1,PLS3,POMC,PPP1R8,PR…
Organismal Development	2.26E-09-8.78E-03	ACVR2B,ADGRA2,ANKRD27,ARC,ARFRP1,ARL3,ARRB1,BCL2L1,BIN1,CADM1,CALCB,CD83,CD8A,CD8B,CDK5RAP3,CLASP2,CNPY3,CTNNA2,CYFIP1,DISP1,DLL1,DSCAM,EEF1D,EIF3M,ELOVL6,ERBB4,EXOC4,FAM20A,FARP2,FBLN1,FGFR2,GABRB3,GFUS,GJC1,GNMT,GORASP2,GRB10,GRIP1,GRM5,HPS6,HS2ST1,ID1,IFRD1,IGSF3,IKZF1,IL1RN,INPP4B,JPH2,KBTBD13,KDF1,KDM1A,KLHL1,LUZP1,LY6E,MAF,MAP3K14,MEIOC,MKS1,MOG,MTSS1,NCOA2,NFE2L1,NPY,NR0B2,NRK,OSR1,PDCD5,P…
Hepatic System Disease	2.33E-09-1.01E-02	ACTR1A,ACVR2B,ADGRA2,ANKRD27,ARAP2,ARC,ARFGEF2,ARHGAP17,ATG14,BCL2L1,CA3,CADM1,CALCB,CARS1,CCDC43,CD8A,CDC27,CDK5RAP3,CILP,CKAP2L,CLASP2,CLPTM1L,COL4A6,COPA,COPB1,CRNN,CTNNA2,DISP1,DSCAM,DTX4,EFR3B,EFTUD2,EHBP1,ELOVL6,ERBB4,ERLIN2,EXOC4,FAM120A,FAM20A,FARP2,FARSB,FBLN1,FGFR2,FIGNL1,GABRB3,GJC1,GLE1,GLIS1,GNMT,GORASP2,GRB10,GRM5,H2AC20,H2BC17,HCN4,HLA-DPB1,HS2ST1,HTR1D,HTR2A,ID1,IFRD1,IGSF3,IKZF1,…
Hereditary Disorder	1.48E-08-9.96E-03	ACVR2B,ARFGEF2,ARFRP1,ARL3,ARR3,ATAD3A,BCL2L1,BIN1,C2,CA3,CARS1,CDC27,CILP,CKAP2L,CNPY3,COL4A6,COLEC12,COPA,COPB1,CTNNA2,CYP2R1,DISP1,DLL1,DSCAM,EEF1D,EFTUD2,EHBP1,ERBB4,ERLIN2,EXOC4,FAM20A,FARSB,FBLN1,FGFR2,FRMPD4,GABRB3,GLE1,GLIS1,GRIP1,HCN4,HLA-DPB1,HPS6,HS2ST1,HTR1D,HTR2A,ID1,IFRD1,IGSF3,IKZF1,IL1RN,JPH2,KANSL1,KBTBD13,KCNH7,KDF1,KDM1A,KLHL1,LY6E,MAF,MICU1,MKS1,MOG,MTCL1,MTFMT,MTPAP,NALCN,NAP…
Cellular Assembly and Organization	1.58E-07-1.01E-02	ADGRA2,ANKRD27,ARC,ARFGEF2,ARHGAP17,ARL3,ARRB1,ATG14,BCL2L1,BIN1,CADM1,CDC27,CDK5RAP3,CLASP2,CTNNA2,CYFIP1,DLL1,DSCAM,ERBB4,EXOC4,FAM120A,FARP2,FGFR2,GABRB3,GJC1,GORASP2,GRIP1,GRM5,HTR1D,HTR2A,ID1,IFRD1,IKZF1,INPP4B,KBTBD13,KCNF1,KDM1A,KLHL1,LUZP1,MAP1LC3A,MAP3K14,MKS1,MOG,MTSS1,NPY,NSF,NUDC,OCSTAMP,PDCD6IP,PEX6,PKP1,PLS3,POMC,PRDX3,PTPRJ,RAB9A,RASGRP1,RET,RHPN1,ROBO1,RPA2,RRAS2,RTEL1,S100A11,SFN…
Cellular Function and Maintenance	1.58E-07-9.29E-03	ADGRA2,ANKRD27,ARC,ARFGEF2,ARHGAP17,ARL3,ARRB1,ATG14,BCL2L1,BIN1,CADM1,CALCB,CD83,CD8A,CD8B,CDK5RAP3,CLASP2,CTNNA2,CYFIP1,DAP,DLL1,DSCAM,EEF1D,ERBB4,EXOC4,FAM120A,FAM20A,FARP2,FGFR2,GABRB3,GJC1,GORASP2,GRIP1,GRM5,HCN4,HPS6,HTR1D,HTR2A,ID1,IFRD1,IKZF1,IL1RN,INPP4B,JPH2,KANSL1,KBTBD13,KCNF1,KDM1A,KLHL1,LUZP1,MAF,MAP1LC3A,MAP3K14,MKS1,MOG,MTSS1,NFE2L1,NPY,NR0B2,NSF,NUDC,PDCD5,PDCD6IP,PDE3B,PEX6,PKNO…
Developmental Disorder	1.93E-07-1.01E-02	ACVR2B,ARC,ARFGEF2,ARFRP1,ARL3,ARRB1,ATAD3A,BCL2L1,BIN1,CA3,CARS1,CDC5L,CKAP2L,CNPY3,COLEC12,COPB1,CTNNA2,CYFIP1,DISP1,DLL1,DSCAM,EEF1D,EFTUD2,EHBP1,EIF3M,ERBB4,ERLIN2,EXOC4,FAM20A,FARSB,FBLN1,FGFR2,FIGNL1,FRMPD4,GABRB3,GJC1,GLE1,GORASP2,GRB10,GRIP1,GRM5,H2AC20,HPS6,HS2ST1,HTR1D,HTR2A,ID1,IKZF1,IL1RN,KANSL1,KBTBD13,KCNH7,KCNS3,KDF1,KDM1A,LUZP1,LY6E,MAF,MAP3K14,MICU1,MKS1,MTFMT,NALCN,NBAS,NCOA2,NF…
Organismal Survival	2.23E-07-3.84E-03	ACVR2B,ADGRA2,ARC,ARFRP1,ARRB1,ATAD3A,BCL2L1,BIN1,BRF2,CA3,CD8A,CLPTM1L,CNPY3,COPB1,CTNNA2,DISP1,DLL1,DSCAM,EIF3M,ERBB4,FAM20A,FARSB,FBLN1,FGFR2,FIGNL1,G3BP2,GABRB3,GFUS,GJC1,GRIP1,HCN4,HS2ST1,ID1,IKZF1,IL1RN,INPP4B,JPH2,KDM1A,LY6E,MAF,MAP3K14,MAP3K8,MTCL1,MTSS1,NALCN,NCOA2,NFE2L1,NPY,NRK,NSF,OLIG3,OSR1,PCCA,PDCD5,PDE3B,PFKP,PKNOX1,PKP1,PLS3,POMC,PPP1R8,PRKAR1A,PTPRJ,RARB,RET,ROBO1,RTEL1,S100A11,…
Respiratory Disease	5.5E-07-9.29E-03	ACVR2B,ARAP2,ARC,ARFGEF2,ARFRP1,ARRB1,ATAD3A,BCL2L1,BRF2,BROX,CA3,CADM1,CALCB,CARS1,CD83,CD8A,CDC27,CDK5RAP3,CILP,CKAP2L,CLPTM1L,CNPY3,COL4A6,COPA,CTNNA2,CYP27C1,CYP2R1,DSCAM,EIF3M,ELOVL6,ERBB4,EXOC4,FAM20A,FARSB,FBLN1,FGFR2,FIGNL1,FRMPD4,G3BP2,GABRB3,GFUS,GJC1,GLIS1,GPATCH3,GRB10,GRIP1,GRM5,H2AC20,HTR2A,ID1,IFRD1,IGSF3,IKZF1,IL1RN,INPP4B,INSC,KCNH7,KLHL1,LSM3,LY6E,LYPD1,MAP1LC3A,MAP3K14,MAP3K8,M…
Organ Development	8.42E-07-8E-03	ACVR2B,ADGRA2,ARL3,ARRB1,BCL2L1,BIN1,CADM1,CALCB,CD83,CD8A,CD8B,CDK5RAP3,CRNN,CTNNA2,DISP1,DLL1,EEF1D,EIF3M,ELOVL6,ERBB4,FBLN1,FGFR2,GABRB3,GJC1,GNMT,GRIP1,GRM5,HS2ST1,ID1,IGSF3,IKZF1,IL1RN,INPP4B,JPH2,KDF1,KDM1A,LUZP1,LY6E,MAF,MAP3K14,MKS1,MOG,MTSS1,NCOA2,NFE2L1,NOM1,NR0B2,NRK,OSR1,PDE3B,PHF2,PKNOX1,PKP1,POMC,PRKAR1A,PTPRJ,RAB9A,RARB,RASGRP1,RET,RHPN1,ROBO1,RRAS2,S100A11,SFN,SLC20A1,SLC4A7,SOX6,…
Renal and Urological System Development and Function	8.42E-07-7.78E-03	ACVR2B,ADGRA2,ARL3,CADM1,EIF3M,ERBB4,FBLN1,FGFR2,GRIP1,LY6E,MKS1,MTSS1,OSR1,PDCD6IP,RARB,RET,RHPN1,RRAS2,TSC22D1,WT1,ZMPSTE24
Tissue Development	8.42E-07-9.72E-03	ACVR2B,ADGRA2,ANKRD27,ARC,ARHGAP17,ARL3,ARRB1,BCL2L1,BIN1,CADM1,CALCB,CD83,CD8A,CD8B,CDK5RAP3,CLASP2,CRNN,CTNNA2,CYFIP1,DISP1,DLL1,DSCAM,EEF1D,EIF3M,ELOVL6,ERBB4,EXOC4,FARP2,FBLN1,FGFR2,FIGNL1,GABRB3,GJC1,GLIS1,GRIP1,GRM5,HS2ST1,HTR2A,ID1,IFRD1,IGSF3,IKZF1,IL1RN,INPP4B,JPH2,KDF1,KDM1A,KLHL1,LUZP1,LY6E,LYPD1,MAF,MAP3K14,MAP3K8,MKS1,MOG,MTSS1,NCOA2,NFE2L1,NPY,NR0B2,OCSTAMP,OSR1,PHF2,PKNOX1,PKP1,PLS…
DNA Replication, Recombination, and Repair	1.07E-06-1.01E-02	ARFRP1,ARRB1,BCL2L1,CALCB,DLL1,DSCAM,ERBB4,HTR2A,ID1,IKZF1,IL1RN,MAF,MAP3K8,NCOA2,NFE2L1,PKNOX1,POMC,RFC4,RPA2,RRAS2,RTEL1,S100A11,SFN,SLF2,TERT,TNFRSF6B,WT1,XPC
Gene Expression	1.48E-06-2.46E-04	ACVR2B,ARRB1,BCL2L1,BIN1,BRF2,CDC5L,CDK5RAP3,CILP,CRNN,CYFIP1,DAP,DLL1,DTX4,EEF1D,EIF3M,ERBB4,FARSB,FGFR2,GLIS1,GPATCH3,GRIP1,GRM5,ID1,IFRD1,IKZF1,IL1RN,JPH2,KDM1A,MAF,MAP3K14,MAP3K8,NCOA2,NFE2L1,NR0B2,NUFIP1,OLIG3,OSR1,PDCD5,PHLDA2,PKNOX1,PKP1,POLR1B,POLR2I,POMC,PPP1R8,PRKAR1A,RARB,RASGRP1,RET,RLF,ROBO1,SFN,SLC20A1,SLC9A1,SOX6,SP2,SUFU,TBL1X,TERT,TMTC3,TSC22D1,TUB,TWIST2,WNT3,WT1,XPC,ZMPSTE24,ZN…
Connective Tissue Disorders	1.9E-06-9.71E-03	ACVR2B,ARAP2,ARFGEF2,ARRB1,C2,CA3,CALCB,CARS1,CD83,CDC27,CILP,CKAP2L,COL4A6,COPA,CYP2R1,DISP1,DLL1,EFTUD2,ERBB4,FAM20A,FARSB,FGFR2,FIGNL1,GABRB3,GLE1,GRB10,GRIP1,H2AC20,HLA-DPB1,HS2ST1,HTR2A,ID1,IKZF1,IL1RN,INPP4B,KCNH7,KDM1A,LY6E,MAF,MAP3K14,MEIOC,MKS1,MTFMT,NALCN,NCOA2,NOM1,NPY,OLIG3,PDE3B,PEX6,PLS3,POLR1B,PRKAR1A,PTPRJ,RARB,RET,RFC4,RRAS2,RTEL1,RTTN,SLC4A7,SPAG16,SPTAN1,SUFU,TERT,TNFRSF21,TNFR…
Skeletal and Muscular Disorders	1.9E-06-1.01E-02	ACVR2B,APOLD1,ARAP2,ARFGEF2,ARL3,ARR3,ARRB1,BCL2L1,BIN1,C2,CA3,CARS1,CD83,CDC27,CKAP2L,COL4A6,COLEC12,CTNNA2,CYP27C1,DISP1,DLL1,EFTUD2,ELOVL6,ERBB4,ERLIN2,FAM20A,FARSB,FBLN1,FGFR2,FIGNL1,GABRB3,GJC1,GLE1,GRB10,GRIP1,H2AC20,HCN4,HLA-DPB1,HS2ST1,HTR1D,HTR2A,ID1,IFRD1,IKZF1,IL1RN,INPP4B,JPH2,KBTBD13,KCNH7,KDM1A,KLHL1,LY6E,MAF,MAP3K14,MEIOC,MICU1,MKS1,MOG,MTFMT,MTPAP,NALCN,NBAS,NCOA2,NDUFB9,NFE2L1,NO…
Hematological Disease	3.1E-06-7.59E-03	ADGRA2,ARHGAP17,ATAD3A,BCL2L1,BIN1,CADM1,CD83,CD8A,CDC27,CILP,CKAP2L,COL4A6,COLEC12,COPA,CRNN,CTNNA2,CYP27C1,CYP2R1,DAP,DISP1,DLL1,DSCAM,EEF1D,EFTUD2,EHBP1,ERBB4,ERLIN2,EXOC4,FAM120A,FBLN1,FGFR2,FIGNL1,FRMPD4,GABRB3,GLE1,GRB10,GRIP1,GRM5,HCN4,HLA-DPB1,HPS6,HTR1D,HTR2A,ID1,IGSF3,IKZF1,IL1RN,INPP4B,INSC,JPH2,KDM1A,LSM3,LY6E,MAF,MAP3K14,MAP3K8,MCF2L2,MEIOC,MIDEAS,MINDY4,MKS1,MMP27,MPEG1,MTPAP,NALCN,…
Cell Morphology	3.73E-06-1.01E-02	ACTR1A,ADGRA2,ANKRD27,ARC,ARL3,ARRB1,ATG14,BCL2L1,BIN1,CADM1,CD8A,CD8B,CDK5RAP3,CLASP2,CTNNA2,CYFIP1,DAP,DLL1,DSCAM,DYNLRB1,EHBP1,ERBB4,EXOC4,FAM120A,FARP2,FGFR2,GABRB3,GORASP2,GRIP1,GRM5,HTR2A,ID1,IFRD1,IKZF1,IL1RN,KANSL1,KCNF1,KDM1A,KLHL1,LUZP1,MAP1LC3A,MAP3K14,MKS1,MOG,MTSS1,NAPRT,NCOA2,NPY,NSF,NUDC,OLIG3,PCDH9,PDCD5,PDCD6IP,PDE3B,PKP1,PLS3,POMC,PRDX3,PRKAR1A,PTPRJ,RAB9A,RARB,RASGRP1,RET,ROBO1…
Immunological Disease	6.74E-06-9.11E-03	ADGRA2,ANKRD27,ANKRD42,ARAP2,ARHGAP17,ARRB1,ATAD3A,BCL2L1,BIN1,C2,CADM1,CD83,CD8A,CD8B,CDC27,CILP,CKAP2L,COL4A6,COLEC12,COPA,CRNN,CTNNA2,CYP27C1,CYP2R1,DAP,DISP1,DLL1,DSCAM,EEF1D,EFTUD2,EHBP1,ERBB4,ERLIN2,EXOC4,FAM120A,FBLN1,FGFR2,FIGNL1,FRMPD4,GABRB3,GLE1,GRB10,GRIP1,GRM5,H2BC17,HCN4,HLA-DPB1,HPS6,HTR1D,HTR2A,ID1,IFRD1,IGSF3,IKZF1,IL1RN,INPP4B,INSC,JPH2,KCNH7,KDM1A,LSM3,LY6E,MAF,MAP3K14,MAP3K8,M…
Cell Death and Survival	4.83E-05-8.24E-03	ACVR2B,ARC,ARR3,ARRB1,ATAD3A,ATG14,BCL2L1,BIN1,CA3,CADM1,CALCB,CDK5RAP3,CKAP2L,CLPTM1L,COPA,CTNNA2,DAP,DLL1,EEF1D,EIF3M,ERBB4,EXOG,FBLN1,FGFR2,FIGNL1,GJC1,GNMT,GRB10,GRM5,H2BC17,HTR1D,HTR2A,ID1,IFRD1,IKZF1,IL1RN,KDM1A,MAF,MAP1LC3A,MAP3K14,MAP3K8,MICU1,MOG,MRPS31,MTSS1,NBAS,NCOA2,NFE2L1,NPY,NR0B2,NSF,OSR1,PDCD5,PDCD6IP,PDE3B,PHLDA2,PKNOX1,POMC,PPP1R8,PRDX3,PRKAR1A,Prss3b,RARB,RASGRP1,RET,RPA2,RPS1…
Dental Disease	1.05E-04-7.09E-03	FAM20A,KDF1,PEX6,PRKAR1A
Inflammatory Disease	1.05E-04-9.11E-03	ARAP2,ARRB1,BCL2L1,C2,CA3,CD83,COL4A6,ELOVL6,FBLN1,FGFR2,GABRB3,GNMT,GRB10,HLA-DPB1,HTR2A,IKZF1,IL1RN,KCNH7,LY6E,MAP3K14,MAP3K8,MPEG1,NCOA2,NFE2L1,NOM1,NR0B2,PDCD5,PDE3B,PFKP,POMC,PRSS2,Prss3b,RET,RPS12,RTEL1,S100A11,SGPP2,SPAG16,SPTAN1,TERT,TNFRSF21,TNFRSF6B,WNT3,WT1,XK
Cellular Development	1.1E-04-1.01E-02	ACVR2B,ANKRD27,ARC,ARHGAP17,ARL3,ARRB1,ATAD3A,BCL2L1,BIN1,CADM1,CALCB,CD83,CD8A,CD8B,CDC27,CLASP2,CRNN,CTNNA2,CYFIP1,DLL1,DSCAM,EEF1D,ERBB4,EXOC4,FAM120A,FARP2,FBLN1,FGFR2,FIGNL1,G3BP2,GABRB3,GJC1,GLIS1,GRIP1,GRM5,H2BC17,HLA-DPB1,HTR2A,ID1,IFRD1,IKZF1,IL1RN,INPP4B,JPH2,KDF1,KDM1A,KLHL1,LY6E,LYPD1,MAF,MAP1LC3A,MAP3K14,MAP3K8,MIDEAS,MKS1,MOG,MTSS1,NCOA2,NFE2L1,NPY,NR0B2,NRK,OCSTAMP,OGDH,OSBPL5,OSR1…
Cell Cycle	1.21E-04-8.78E-03	ARRB1,BCL2L1,CALCB,CDC27,GORASP2,KDF1,MAP3K8,SFN,SPTAN1,TERT
Lymphoid Tissue Structure and Development	1.38E-04-1E-02	ACVR2B,ARRB1,BCL2L1,CADM1,CALCB,CD83,CD8A,CD8B,COPA,DLL1,EEF1D,FGFR2,GRM5,HLA-DPB1,ID1,IFRD1,IKZF1,IL1RN,KDM1A,MAF,MAP3K14,MAP3K8,MOG,NCOA2,NPY,NR0B2,OSBPL5,PKNOX1,POMC,PRKAR1A,PTPRJ,RARB,RASGRP1,RET,SFN,SLC20A1,SLC9A1,SSU72,TERT,THEMIS2,TNFRSF21,TNFRSF6B,TSC22D1,WT1,XKR8,ZMPSTE24
Organ Morphology	1.38E-04-8.52E-03	ACVR2B,ARRB1,BCL2L1,CADM1,CD83,CD8A,CD8B,DISP1,DLL1,DSCAM,EEF1D,EIF3M,FBLN1,FGFR2,GRB10,GRM5,ID1,IKZF1,IL1RN,LY6E,MAP3K14,MAP3K8,MKS1,NCOA2,NPY,NR0B2,NRK,PDE3B,PHLDA2,POMC,RARB,RASGRP1,RET,ROBO1,SGPP2,SLC20A1,SUFU,TSC22D1,WT1,XKR8,ZMPSTE24
Tissue Morphology	1.38E-04-8.55E-03	ACVR2B,ARC,BCL2L1,CADM1,CALCB,CD83,CD8A,CD8B,CDC27,CDK5RAP3,CLASP2,CTNNA2,CYFIP1,DBF4B,DLL1,DSCAM,EEF1D,ERBB4,FARP2,FGFR2,G3BP2,GABRB3,GFUS,GRIP1,GRM5,ID1,IFRD1,IKZF1,IL1RN,INPP4B,INSC,KDM1A,MAF,MAP3K14,MAP3K8,MOG,NCOA2,NFE2L1,NPY,NRK,PCDH9,PDE3B,PKP1,POMC,PRDX3,PRKAR1A,PTPRJ,RARB,RASGRP1,RET,ROBO1,SFN,SLC20A1,SLC4A7,SLC9A1,SLITRK1,SORBS2,SOX6,SPAG16,SPTAN1,SSU72,STX1A,SUFU,TERT,TNFRSF21,TRNP1,TU…
Cellular Growth and Proliferation	1.61E-04-1.01E-02	ANKRD27,ARC,ARHGAP17,ARL3,ARRB1,ATAD3A,BCL2L1,BIN1,CADM1,CALCB,CD83,CD8A,CD8B,CDC27,CLASP2,CRNN,CTNNA2,CYFIP1,DLL1,DSCAM,EEF1D,ERBB4,EXOC4,FAM120A,FARP2,FBLN1,FGFR2,G3BP2,GABRB3,GJC1,GRIP1,GRM5,H2BC17,HLA-DPB1,HTR2A,ID1,IFRD1,IKZF1,IL1RN,INPP4B,JPH2,KDF1,KDM1A,KLHL1,LY6E,MAF,MAP1LC3A,MAP3K14,MAP3K8,MIDEAS,MKS1,MOG,MTSS1,NCOA2,NPY,NR0B2,NRK,OGDH,OSBPL5,OSR1,PFKP,PKNOX1,PKP1,POMC,PRKAR1A,PTPRJ,RARB…
Nervous System Development and Function	1.61E-04-9.72E-03	ADGRA2,ANKRD27,ARC,ARHGAP17,ARL3,BCL2L1,BIN1,CADM1,CALCB,CLASP2,CTNNA2,CYFIP1,DLL1,DSCAM,ELOVL6,ERBB4,EXOC4,FARP2,FGFR2,GABRB3,GRIP1,GRM5,HS2ST1,HTR1D,HTR2A,ID1,IGSF3,IKZF1,IL1RN,KDM1A,KLHL1,MAP3K8,MKS1,MOG,MTSS1,NPY,PCDH9,PDCD6IP,POMC,PRKAR1A,PTPRJ,RARB,RET,ROBO1,SGPP2,SLC4A7,SLC9A1,SLITRK1,SNTG2,SORBS2,SOX6,SPTAN1,STX1A,SUFU,TERT,TMEM108,TNFRSF21,TRNP1,TUB,WNT3,WT1,XKR8,XPC
Molecular Transport	1.71E-04-1.01E-02	ACTR1A,ARFGEF2,ARHGAP17,ARL3,ARRB1,ATAD3A,ATG14,BCL2L1,BIN1,CALCB,CARS1,CD8A,CDK5RAP3,CLASP2,COPA,DISP1,EFR3B,ELOVL6,ERBB4,EXOC4,GABRB3,GLE1,GNMT,GRB10,GRIP1,GRM5,HCN4,HPS6,HTR1D,HTR2A,IFRD1,IL1RN,INPP4B,KCNF1,KCNH7,KCNS3,KDM1A,LY6E,LYPD1,MICU1,NALCN,NCOA2,NPY,NR0B2,NSF,OSBPL5,OSR1,PEX6,PITRM1,PKP1,POMC,RAB9A,RASGRP1,RET,ROBO1,RPA2,S100A11,SFN,SLC13A3,SLC20A1,SLC25A15,SLC4A7,SLC5A11,SLC9A1,SLF2,S…
Protein Synthesis	1.71E-04-1.71E-04	ARL3,BCL2L1,CDK5RAP3,CLASP2,COPA,EFR3B,ERBB4,GRIP1,HPS6,HTR2A,KDM1A,LYPD1,PKP1,RAB9A,RASGRP1,RPA2,SLF2,STX1A,TERT,TRAPPC12,TRIM8,TUB,XKR8,ZDHHC18
Protein Trafficking	1.71E-04-1.71E-04	ARL3,BCL2L1,CDK5RAP3,CLASP2,COPA,EFR3B,ERBB4,GRIP1,HPS6,HTR2A,KDM1A,LYPD1,PKP1,RAB9A,RASGRP1,RPA2,SLF2,STX1A,TERT,TRAPPC12,TRIM8,TUB,XKR8,ZDHHC18
Nutritional Disease	2.19E-04-6.13E-03	CA3,CALCB,GABRB3,GRM5,HTR2A,ID1,IL1RN,MAF,NPY,NR0B2,PDE3B,POMC,PRDX3,TERT,TUB,WT1,ZMPSTE24
Visual System Development and Function	2.19E-04-2.19E-04	FGFR2,HS2ST1,IGSF3
Behavior	2.32E-04-1.01E-02	ADAM11,ARC,CADM1,CALCB,CTNNA2,CYFIP1,DLL1,ERBB4,FGFR2,GABRB3,GRM5,HTR2A,IL1RN,KCNH7,LYPD1,NPY,PCDH9,POMC,PRKAR1A,RARB,SLC9A1,SLITRK1,SORBS2,STX1A
Cell-To-Cell Signaling and Interaction	2.5E-04-8.93E-03	ADGRA2,ARRB1,BCL2L1,CADM1,CD83,CD8A,CD8B,CDC27,CDK5RAP3,CLASP2,DLL1,DSCAM,ERBB4,FGFR2,GABRB3,GJC1,GRIP1,GRM5,HLA-DPB1,HPS6,HTR2A,IL1RN,LY6E,MAF,MAP3K14,MAP3K8,MOG,NPY,NSF,OCSTAMP,PDCD6IP,POMC,PTPRJ,RASGRP1,RET,RHPN1,ROBO1,RRAS2,SLC9A1,SLITRK1,SORBS2,STX1A,TERT,THEMIS2,TNFRSF21,TNFRSF6B,WDR73,WT1,XPC
Hematological System Development and Function	2.69E-04-9.38E-03	ACVR2B,ARRB1,BCL2L1,CADM1,CALCB,CD83,CD8A,CD8B,DLL1,EEF1D,FGFR2,GRM5,HLA-DPB1,ID1,IFRD1,IKZF1,IL1RN,KDM1A,MAF,MAP3K14,MAP3K8,MOG,NCOA2,NPY,NR0B2,OCSTAMP,OSBPL5,PKNOX1,POMC,PRKAR1A,PTPRJ,RARB,RASGRP1,RET,SFN,SLC20A1,SLC9A1,SOX6,SSU72,TERT,THEMIS2,TNFRSF21,TNFRSF6B,TSC22D1,TWIST2,WT1,XKR8,ZMPSTE24
Cardiovascular System Development and Function	2.7E-04-6.58E-03	ACVR2B,DISP1,DLL1,ERBB4,FGFR2,GJC1,GRM5,ID1,INPP4B,JPH2,LUZP1,LY6E,MKS1,NCOA2,OSR1,PRKAR1A,PTPRJ,RAB9A,ROBO1,SLC9A1,SOX6,SUFU,WT1,ZMPSTE24
Renal and Urological Disease	3.14E-04-1.01E-02	ACVR2B,ADAM11,ARAP2,ARL3,ATAD3A,BCL2L1,C2,CA3,CADM1,CALCB,CARS1,CD83,CD8B,CDC27,CDC5L,CRNN,CTNNA2,DSCAM,EEF1D,ERBB4,ERLIN2,EXOC4,FAM20A,FBLN1,FBXO34,FGFR2,FIGNL1,GABRB3,GNMT,GPN2,GRIP1,HCN4,HS2ST1,IGSF3,IKZF1,IL1RN,JPH2,KCNF1,KCNH7,KLHL1,LY6E,MAP3K8,MCF2L2,MIDEAS,MKS1,MTSS1,NDUFB9,NOM1,NPY,NSF,OCSTAMP,OGDH,OSR1,PCCA,PCDH9,PCF11,PDCD5,PDE3B,PEX6,PHF2,PITRM1,PKP1,PPP1R8,PRKAR1A,RARB,RET,RFC4,RHPN1,…
Hematopoiesis	4.41E-04-9.38E-03	ARRB1,BCL2L1,CADM1,CALCB,CD83,CD8A,CD8B,DLL1,EEF1D,ID1,IFRD1,IKZF1,IL1RN,KDM1A,MAF,MAP3K14,MAP3K8,MOG,NPY,NR0B2,PKNOX1,PTPRJ,RARB,RASGRP1,SFN,SLC20A1,SOX6,THEMIS2,TNFRSF6B,TSC22D1,TWIST2,WT1
Psychological Disorders	5.46E-04-8.52E-03	ARC,ARL3,ARR3,ATAD3A,BCL2L1,BIN1,CA3,CD83,CTNNA2,CYFIP1,CYP27C1,DLL1,EHBP1,ERBB4,FARSB,FIGNL1,GABRB3,GRIP1,GRM5,HTR1D,HTR2A,IL1RN,KCNH7,KCNS3,KLHL1,LUZP1,LY6E,MICU1,MOG,NALCN,NBAS,NDUFB9,NFE2L1,NOM1,NPY,NSF,OGDH,PCDH9,PDE3B,POLR2I,POMC,PRKAR1A,RALYL,RARB,RASGEF1B,RASGRP1,RET,ROBO1,RTTN,SLITRK1,SOX6,STX1A,TUB,UNC79,XK,ZNF827
Cardiovascular Disease	5.64E-04-1.02E-02	ADGRA2,ANKRD27,BCL2L1,BIN1,CA3,DISP1,EEF1D,ERBB4,FBLN1,FGFR2,GABRB3,GNMT,HCN4,HTR2A,IKZF1,IL1RN,JPH2,KDM1A,LY6E,NCOA2,NFE2L1,NSF,OGDH,OSR1,PDCD5,PDE3B,PKNOX1,PRDX3,PRKAR1A,PTPRJ,RARB,RET,SLC20A1,SLC9A1,SOX6,SPTAN1,SUFU,TERT,TMEM43,TPTE2,TRIM8,WT1,XPC,ZMPSTE24
Respiratory System Development and Function	5.75E-04-9.72E-03	ACVR2B,ARRB1,CDC27,DISP1,DSCAM,FBLN1,FGFR2,ID1,NALCN,NCOA2,PDCD6IP,PTPRJ,RARB,RASGRP1,RET,ROBO1,TERT,TMTC3,WT1
Cellular Compromise	6.06E-04-3.59E-03	BCL2L1,CA3,GABRB3,RTEL1,SLC4A7,SLC9A1,TERT
Connective Tissue Development and Function	6.27E-04-8.78E-03	ACVR2B,ARC,BCL2L1,CALCB,CD83,CDC27,CRNN,CYFIP1,ERBB4,FARP2,FGFR2,FIGNL1,GLIS1,GRM5,HTR2A,ID1,IFRD1,IL1RN,INPP4B,KDF1,LY6E,LYPD1,MAF,MAP3K14,MOG,NCOA2,NFE2L1,NPY,NR0B2,OCSTAMP,OSR1,PDCD6IP,PDE3B,PKP1,PLS3,POMC,PRDX3,PRKAR1A,RARB,RET,RRAS2,S100A11,SFN,SLC9A1,SOX6,SUFU,TBL1X,TERT,TWIST2,WNT3,ZMPSTE24
Cell-mediated Immune Response	7.76E-04-9.72E-03	CD83,COPA,DLL1,EEF1D,IKZF1,MAP3K14,RARB,RASGRP1,TERT,THEMIS2
Inflammatory Response	1.03E-03-9.11E-03	ARAP2,ARRB1,BCL2L1,C2,CADM1,CD83,CD8A,CD8B,COL4A6,DLL1,ELOVL6,FGFR2,GABRB3,GNMT,GRB10,GRM5,HLA-DPB1,HTR2A,IKZF1,IL1RN,KCNH7,LY6E,MAP3K14,MAP3K8,MOG,NCOA2,NFE2L1,NOM1,NPY,NR0B2,OCSTAMP,PDE3B,PTPRJ,RASGRP1,SPAG16,THEMIS2,TNFRSF21,TNFRSF6B,WNT3,WT1
Lipid Metabolism	1.03E-03-1.01E-02	ARFRP1,ATAD3A,ATG14,BCL2L1,CALCB,FGFR2,GNMT,HTR2A,IFRD1,IL1RN,INPP4B,KDM1A,MPEG1,NCOA2,NPY,NR0B2,OGDH,OSBPL5,PEX6,POMC,RAB9A,RET,TERT,TPTE2,TWIST2,WDR73,XPC,ZMPSTE24
Metabolic Disease	1.03E-03-9.5E-03	ACVR2B,ANKRD27,ANKRD42,APOLD1,ARC,ARFRP1,ATG14,BCL2L1,C2,CA3,CALCB,CARS1,CD83,CD8A,CD8B,COL4A6,CYP2R1,ELOVL6,FGFR2,GABRB3,GNMT,GRB10,GRM5,H2BC17,HLA-DPB1,HTR1D,HTR2A,ID1,IKZF1,IL1RN,KANSL1,KCNH7,LSM3,LSMEM1,MAF,MAP3K14,MCF2L2,MOG,MPEG1,NFE2L1,NOM1,NPY,NR0B2,NSF,OGDH,PCCA,PDE3B,PEX6,PKNOX1,POMC,PRDX3,PSMA1,RALYL,RARB,RET,SLC9A1,SP2,TNFRSF21,TOP1MT,TUB,TWIST2,WT1,ZMPSTE24
Reproductive System Development and Function	1.03E-03-4.94E-03	ACVR2B,ARRB1,CADM1,EIF3M,ERBB4,GRB10,GRM5,NCOA2,NR0B2,NRK,PDE3B,PHLDA2,POMC,SLC20A1
Small Molecule Biochemistry	1.03E-03-1.01E-02	ARFRP1,ARRB1,ATAD3A,ATG14,BCL2L1,CALCB,CARS1,FGFR2,GNMT,GRM5,HTR2A,IFRD1,IL1RN,INPP4B,KDM1A,LY6E,MPEG1,NCOA2,NFE2L1,NPY,NR0B2,NSF,OGDH,OSBPL5,PEX6,PFKP,POMC,RAB9A,RET,RPA2,S100A11,SLITRK1,STX1A,TERT,TPTE2,TWIST2,WDR73,XPC,ZMPSTE24
Infectious Diseases	1.17E-03-9.08E-03	ARC,ARMH3,ARRB1,BCL2L1,C2,CD8A,CDC5L,COPA,COPB1,CYFIP1,DTX4,FGFR2,G3BP2,GABRB3,H2BC17,HLA-DPB1,HTR2A,ID1,IKZF1,IL1RN,KANSL1,KLHL1,LSM3,LY6E,MAP1LC3A,MAP3K14,NR0B2,NSF,OCSTAMP,PDCD6IP,PDE3B,PHF2,POLR2I,PPP1R8,PRKAR1A,PRSS2,PSMA1,PTPRJ,RAB11FIP1,RAB41,RAB9A,RARB,RET,ROBO1,RPA2,SLC20A1,SLC4A7,SMPDL3B,SPTAN1,SSU72,TERT,TRIM8,TUB,XK,ZMPSTE24
Skeletal and Muscular System Development and Function	1.19E-03-8.78E-03	ACVR2B,BIN1,CALCB,DISP1,DLL1,FARP2,FBLN1,FGFR2,GJC1,GRM5,ID1,IFRD1,INPP4B,JPH2,KDM1A,LY6E,MTSS1,NCOA2,OSR1,PLS3,PRKAR1A,RARB,SLC9A1,SOX6,TERT,TMTC3,WNT3,WT1,ZMPSTE24
Cellular Movement	1.46E-03-8.57E-03	ARRB1,ATAD3A,BCL2L1,BIN1,CA3,CDK5RAP3,CKAP2L,COPB1,CYFIP1,DLL1,ERBB4,FAM120A,FBLN1,FGFR2,G3BP2,GRM5,HTR1D,ID1,IKZF1,KDM1A,MTCL1,MTSS1,NCOA2,NPY,OSBPL5,OSR1,PDE3B,PFKP,POMC,PRSS2,PTPRJ,RAB11FIP1,RARB,RET,RFC4,ROBO1,RRAS2,S100A11,SFN,SLC9A1,STX1A,TERT,THEMIS2,TMTC3,TWIST2,WBP1L,WT1,ZMPSTE24
Digestive System Development and Function	1.73E-03-5.9E-03	ACVR2B,CADM1,CDK5RAP3,ELOVL6,FAM20A,FGFR2,GABRB3,GNMT,MAP3K14,MKS1,NFE2L1,NOM1,NR0B2,OSR1,PDE3B,PHF2,RET,SLC20A1,ZMPSTE24
Hepatic System Development and Function	1.73E-03-5.9E-03	CADM1,CDK5RAP3,ELOVL6,FGFR2,GNMT,NFE2L1,NOM1,NR0B2,PDE3B,PHF2,SLC20A1,ZMPSTE24
Ophthalmic Disease	1.74E-03-8.78E-03	ARL3,ARR3,C2,CA3,COPB1,FGFR2,GLIS1,GRIP1,HPS6,IGSF3,MAF,MKS1,PEX6,RARB,RPS12,SUFU,TUB,TWIST2,WT1
Tumor Morphology	1.84E-03-1.01E-02	ERBB4,FGFR2,ID1,IKZF1,IL1RN,RARB,RET,TOP1MT,TWIST2,WT1
Drug Metabolism	2.03E-03-8.78E-03	ARRB1,GRM5,HTR2A,LY6E,NPY,NSF,RET,SLITRK1,STX1A
Cell Signaling	2.13E-03-2.13E-03	IL1RN,POMC
Nucleic Acid Metabolism	2.13E-03-6.44E-03	IL1RN,NFE2L1,POMC,RPA2,TERT,XPC
Hair and Skin Development and Function	2.3E-03-4.33E-03	CRNN,FGFR2,GRIP1,KDF1,PKP1,S100A11,SFN,TERT,TWIST2,ZMPSTE24
Endocrine System Development and Function	3.08E-03-8.56E-03	ARRB1,CADM1,CALCB,DLL1,FGFR2,IKZF1,IL1RN,KDM1A,LY6E,NRK,PDE3B,POMC,RASGRP1,RET,SGPP2,WT1
Carbohydrate Metabolism	3.59E-03-7.76E-03	ATG14,GFUS,GNMT,GRB10,GRM5,HS2ST1,HTR2A,IL1RN,INPP4B,MAP3K14,NFE2L1,NPY,NR0B2,PDE3B,PFKP,POMC,PRKAR1A,S100A11,SFN,SLC9A1,TPTE2,WDR73
Auditory Disease	5.04E-03-7.42E-03	ARC,CA3,GABRB3,HTR2A,RET,SLC4A7
Immune Cell Trafficking	5.93E-03-6.46E-03	BCL2L1,CADM1,CD83,CD8A,CD8B,DLL1,GRM5,HLA-DPB1,IL1RN,MAP3K14,MAP3K8,MOG,NPY,OCSTAMP,PTPRJ,RASGRP1,THEMIS2,TNFRSF21,TNFRSF6B
Post-Translational Modification	8.34E-03-8.34E-03	ARR3,ARRB1,ATG14,CADM1,CD8A,CD8B,CDK5RAP3,DSCAM,ERBB4,FAM20A,FBLN1,FGFR2,GRB10,MAP3K8,PRKAR1A,PTPRJ,RASGRP1,RET,STK17A
Amino Acid Metabolism	1.01E-02-1.01E-02	CARS1,GNMT

## Sheet: top50
Cancer
Organismal Injury and Abnormalities
Endocrine System Disorders
Gastrointestinal Disease
Dermatological Diseases and Conditions
Neurological Disease
Reproductive System Disease
Embryonic Development
Organismal Development
Hepatic System Disease
Hereditary Disorder
Cellular Assembly and Organization
Cellular Function and Maintenance
Developmental Disorder
Organismal Survival
Respiratory Disease
Organ Development
Renal and Urological System Development and Function
Tissue Development
DNA Replication, Recombination, and Repair
Gene Expression
Connective Tissue Disorders
Skeletal and Muscular Disorders
Hematological Disease
Cell Morphology
Immunological Disease
Cell Death and Survival
Dental Disease
Inflammatory Disease
Cellular Development
Cell Cycle
Lymphoid Tissue Structure and Development
Organ Morphology
Tissue Morphology
Cellular Growth and Proliferation
Nervous System Development and Function
Molecular Transport
Protein Synthesis
Protein Trafficking
Nutritional Disease
Visual System Development and Function
Behavior
Cell-To-Cell Signaling and Interaction
Hematological System Development and Function
Cardiovascular System Development and Function
Renal and Urological Disease
Hematopoiesis
Psychological Disorders
Cardiovascular Disease
Respiratory System Development and Function
