# Supplementary material for: Genetic variation associated with Marek’s disease resistance and susceptibility in white leghorn chickens
Source: Poult Sci. 2025 Dec 20;105(3):106311. doi: 10.1016/j.psj.2025.106311 (PMC12819034; doi:10.1016/j.psj.2025.106311)
Supplement: Supplementary file 8 [file mmc8.xlsx]

## Sheet: Table_S3
GWAS	Category	GO:ID	Term	Count	PValue	FDR
GWAS_LN6	GO_BP	GO:0044707	single-multicellular organism process	83	0.00103894	0.563938
	KEGG_PATHWAY	gga04814	Motor proteins	12	0.00152501	0.150976
	GO_BP	GO:0044767	single-organism developmental process	81	0.00221679	0.972149
	GO_BP	GO:0009101	glycoprotein biosynthetic process	12	0.00358198	0.972149
	KEGG_PATHWAY	gga00514	Other types of O-glycan biosynthesis	6	0.00382612	0.189393
	GO_CC	GO:0005794	Golgi apparatus	30	0.00464668	0.712491
	GO_BP	GO:0007275	multicellular organism development	44	1.9654e-06	0.000404872
	GO_BP	GO:0048856	anatomical structure development	53	4.7903e-06	0.0004934
	GO_BP	GO:0016043	cellular component organization	83	1.39313e-05	0.000956613
	GO_BP	GO:0048731	system development	35	3.44051e-05	0.00171425
	GO_BP	GO:0071840	cellular component organization or biogenesis	85	4.26747e-05	0.00171425
	GO_BP	GO:0036065	fucosylation	4	5.81314e-05	0.00171425
	GO_BP	GO:0009653	anatomical structure morphogenesis	26	5.82512e-05	0.00171425
	GO_BP	GO:0032501	multicellular organismal process	56	0.000114364	0.00294487
	GO_BP	GO:0032502	developmental process	53	0.000175798	0.00385378
	GO_BP	GO:2000045	regulation of G1/S transition of mitotic cell cycle	4	0.000187077	0.00385378
	GO_BP	GO:0030182	neuron differentiation	19	0.000273939	0.00481802
	GO_BP	GO:0048666	neuron development	16	0.000280661	0.00481802
	GO_BP	GO:0007017	microtubule-based process	22	0.000362493	0.00568797
	GO_BP	GO:0000902	cell morphogenesis	15	0.000386561	0.00568797
	GO_BP	GO:0048699	generation of neurons	19	0.000447052	0.00613952
	GO_BP	GO:0120036	plasma membrane bounded cell projection organization	22	0.000551171	0.00667206
	GO_BP	GO:1902806	regulation of cell cycle G1/S phase transition	4	0.000577749	0.00667206
	GO_BP	GO:0006996	organelle organization	54	0.000582995	0.00667206
	GO_BP	GO:0030030	cell projection organization	22	0.000643852	0.00682483
	GO_BP	GO:0007399	nervous system development	25	0.000662605	0.00682483
	GO_BP	GO:0000226	microtubule cytoskeleton organization	16	0.000904359	0.00887133
	GO_BP	GO:0031175	neuron projection development	14	0.000995788	0.0093242
	GO_BP	GO:0022008	neurogenesis	19	0.00159183	0.0142118
	GO_BP	GO:0036066	protein O-linked fucosylation	2	0.00165575	0.0142118
	GO_BP	GO:0007010	cytoskeleton organization	27	0.00179706	0.0148078
	GO_BP	GO:0048812	neuron projection morphogenesis	11	0.00253656	0.0193187
	GO_BP	GO:0000082	G1/S transition of mitotic cell cycle	4	0.0026452	0.0193187
	GO_BP	GO:0120039	plasma membrane bounded cell projection morphogenesis	11	0.00277639	0.0193187
	GO_BP	GO:0048858	cell projection morphogenesis	11	0.00277639	0.0193187
	GO_BP	GO:0032989	cellular anatomical entity morphogenesis	12	0.0028134	0.0193187
	GO_BP	GO:0032436	positive regulation of proteasomal ubiquitin-dependent protein catabolic process	4	0.00306859	0.0203913
	GO_BP	GO:0051668	localization within membrane	11	0.00331094	0.0213142
	GO_BP	GO:2000060	positive regulation of ubiquitin-dependent protein catabolic process	4	0.00353599	0.0220731
	GO_BP	GO:0044843	cell cycle G1/S phase transition	4	0.00461114	0.0272349
	GO_BP	GO:0010256	endomembrane system organization	11	0.0046273	0.0272349
	GO_CC	GO:0042995	cell projection	31	0.000145772	0.00272197
	GO_CC	GO:0120025	plasma membrane bounded cell projection	30	0.000217758	0.00272197
	GO_CC	GO:0043005	neuron projection	20	0.0010614	0.00884504
	GO_CC	GO:0005874	microtubule	9	0.00186132	0.0116333
	GO_MF	GO:0008092	cytoskeletal protein binding	25	0.000188276	0.0133676
	GO_MF	GO:0015631	tubulin binding	13	0.000625297	0.013692
	GO_MF	GO:0005509	calcium ion binding	24	0.000707192	0.013692
	GO_MF	GO:0019899	enzyme binding	19	0.000928515	0.013692
	GO_MF	GO:0008417	fucosyltransferase activity	3	0.000964226	0.013692
	GO_MF	GO:0005488	binding	220	0.00116421	0.0137765
	GO_MF	GO:0004937	alpha1-adrenergic receptor activity	2	0.0016174	0.0163445
	GO_MF	GO:0031624	ubiquitin conjugating enzyme binding	4	0.00184163	0.0163445
	GO_MF	GO:0044390	ubiquitin-like protein conjugating enzyme binding	4	0.00216966	0.0171162
	GO_MF	GO:0004563	beta-N-acetylhexosaminidase activity	2	0.00318468	0.0205556
	GO_MF	GO:0004936	alpha-adrenergic receptor activity	2	0.00318468	0.0205556
	GO_MF	GO:0005515	protein binding	126	0.00357218	0.0211354
	GO_MF	GO:0008017	microtubule binding	10	0.00406886	0.0216588
	GO_MF	GO:0008289	lipid binding	17	0.00427075	0.0216588
	GO_MF	GO:0030674	protein-macromolecule adaptor activity	16	0.00474978	0.0224823
GWAS_SUS	INTERPRO	IPR015468	CD8_asu	15	3.89e-13	3.64e-10
	UP_KW_BIOLOGICAL_PROCESS	KW-1064	Adaptive immunity	17	9.69e-11	5.42e-09
	UP_KW_BIOLOGICAL_PROCESS	KW-0391	Immunity	21	3.75e-08	1.05e-06
	INTERPRO	IPR013106	Ig_V-set	18	1.74e-07	8.12e-05
	INTERPRO	IPR036179	Ig-like_dom_sf	30	1.5e-06	0.000468
	UP_SEQ_FEATURE	DOMAIN	Ig-like	28	7.47e-06	0.00279448
	INTERPRO	IPR007110	Ig-like_dom	28	1.03e-05	0.00241664
	INTERPRO	IPR045860	Snake_toxin-like_sf	7	0.000105	0.0196233
	SMART	SM00406	IGv	11	0.000517828	0.0957982
	INTERPRO	IPR016054	LY6_UPA_recep-like	5	0.000649905	0.101169
	GO_MF	GO:0004984	olfactory receptor activity	8	0.000703426	0.0785023
	GO_CC	GO:0005886	plasma membrane	77	0.000741032	0.168955
	INTERPRO	IPR000725	Olfact_rcpt	8	0.000852456	0.113742
	INTERPRO	IPR013783	Ig-like_fold	32	0.00122637	0.143179
	GO_CC	GO:0071944	cell periphery	95	0.00164682	0.731189
	INTERPRO	IPR003599	Ig_sub	19	0.00265796	0.275837
	UP_KW_CELLULAR_COMPONENT	KW-1003	Cell membrane	41	0.00432602	0.142759
	SMART	SM00409	IG	19	0.00464092	0.350042
	UP_SEQ_FEATURE	DOMAIN	UPAR/Ly6	4	0.00473909	0.88621
	GO_BP	GO:0051090	regulation of DNA-binding transcription factor activity	5	0.0009998	0.0375071
	GO_BP	GO:0023058	adaptation of signaling pathway	2	0.0011721	0.0375071
	GO_BP	GO:0002029	desensitization of G protein-coupled receptor signaling pathway	2	0.0011721	0.0375071
	GO_BP	GO:0002031	G protein-coupled receptor internalization	2	0.0011721	0.0375071
	GO_BP	GO:0022401	negative adaptation of signaling pathway	2	0.0011721	0.0375071
	GO_BP	GO:0009987	cellular process	219	0.00220948	0.0424525
	GO_BP	GO:0006378	mRNA polyadenylation	3	0.00298218	0.0424525
	GO_BP	GO:0045744	negative regulation of G protein-coupled receptor signaling pathway	2	0.00380492	0.0424525
	GO_BP	GO:0006369	termination of RNA polymerase II transcription	2	0.00380492	0.0424525
	GO_CC	GO:0005882	intermediate filament	11	0.00378659	0.0396265
	GO_CC	GO:0045111	intermediate filament cytoskeleton	11	0.0039345	0.0396265
	GO_MF	GO:0030550	acetylcholine receptor inhibitor activity	6	2.63e-09	1.34e-07
	GO_MF	GO:0030548	acetylcholine receptor regulator activity	6	1.9e-08	3.23e-07
	GO_MF	GO:0099602	neurotransmitter receptor regulator activity	6	1.9e-08	3.23e-07
	GO_MF	GO:0030547	signaling receptor inhibitor activity	6	4.14e-07	5.27e-06
	GO_MF	GO:0008134	transcription factor binding	7	0.0009929	0.0101276
	GO_MF	GO:0005198	structural molecule activity	23	0.00139118	0.0118251
	GO_MF	GO:0005200	structural constituent of cytoskeleton	11	0.00212982	0.0155173
	GO_MF	GO:0061629	RNA polymerase II-specific DNA-binding transcription factor binding	4	0.00254618	0.0162319
	GO_MF	GO:0140297	DNA-binding transcription factor binding	4	0.00426627	0.0241755
	GO_MF	GO:0030527	structural constituent of chromatin	5	0.00477601	0.0243577
GWAS_RES-JD6	GO_BP	GO:0000226	microtubule cytoskeleton organization	9	0.00322623	0.0431992
	GO_BP	GO:0000422	autophagy of mitochondrion	3	0.00377015	0.0431992
	GO_CC	GO:0070545	PeBoW complex	2	0.000367175	0.0128511
	GO_CC	GO:0030015	CCR4-NOT core complex	2	0.00120609	0.0211067
	GO_CC	GO:0034451	centriolar satellite	2	0.00421674	0.0438533
	GO_MF	GO:0008146	sulfotransferase activity	4	0.0022114	0.0442722
	GO_MF	GO:0015278	calcium-release channel activity	2	0.00398262	0.0442722
	GO_MF	GO:0106274	NAD+-protein-arginine ADP-ribosyltransferase activity	2	0.00398262	0.0442722
	GO_MF	GO:1990404	NAD+-protein ADP-ribosyltransferase activity	2	0.00398262	0.0442722
